# Supplementary material for: Porphyromonas gingivalis Type IX Secretion Substrates Are Cleaved and Modified by a Sortase-Like Mechanism
Source: PLoS Pathog. 2015 Sep 4;11(9):e1005152. doi: 10.1371/journal.ppat.1005152 (PMC4560394; doi:10.1371/journal.ppat.1005152)
Supplement: S1 Table — (XLSX) [file ppat.1005152.s010.xlsx]

## Sheet: Wild Type CE
Gel Band	Accession	Name	MW [kDa]	Mascot Score	Peptides	Sequence Coverage [%]	Rank
7	PG0020	transcriptional regulator, MarR family, Porphyromonas gingivalis	26.8026	61.79	1	3.84615	17
18	PG0026	hypothetical protein, Porphyromonas gingivalis	124.423	358.706	27	19.4123	4
9	PG0027	hypothetical protein, Porphyromonas gingivalis	43.2396	855.027	28	66.7519	3
1	PG0027	hypothetical protein, Porphyromonas gingivalis	43.2396	43	1	5.11509	13
1	PG0034	thioredoxin, Porphyromonas gingivalis	11.4249	41.16	3	35.5769	14
2	PG0037	ribosomal protein L19, Porphyromonas gingivalis	14.0798	106.27	5	36.3636	15
10	PG0042	serine hydroxymethyltransferase, Porphyromonas gingivalis	46.6437	52.67	7	15.7277	24
16	PG0043	beta-hexosaminidase, Porphyromonas gingivalis	87.6053	63.33	7	12.6126	21
15	PG0045	heat shock protein HtpG, Porphyromonas gingivalis	78.1709	133.633	13	18.4211	14
13	PG0056	hypothetical protein, Porphyromonas gingivalis	63.9657	160.74	10	20.8481	15
14	PG0056	hypothetical protein, Porphyromonas gingivalis	63.9657	31.18	2	4.77032	25
2	PG0059	hypothetical protein, Porphyromonas gingivalis	14.2366	89.04	3	32.2835	18
7	PG0070	acyl-(acyl-carrier-protein)-UDP-N-acetylglucosamine acyltransferase, Porphyromonas gingivalis	28.6447	27.59	2	5.68182	29
11	PG0071	UDP-3-O-acyl-GlcNAc deacetylase, Porphyromonas gingivalis	51.6579	105.68	2	4.97835	14
8	PG0076	N-acetylmuramoyl-L-alanine amidase, family 4, Porphyromonas gingivalis	36.1922	57.37	2	6.38978	25
3	PG0090	Dps family protein, Porphyromonas gingivalis	17.8533	25.18	4	15.7233	25
9	PG0093	HlyD family secretion protein, Porphyromonas gingivalis	35.9898	78.37	5	24.7734	17
12	PG0094	outer membrane efflux protein, putative, Porphyromonas gingivalis	55.5742	336.823	19	35.9281	7
8	PG0097	conserved hypothetical protein TIGR01033, Porphyromonas gingivalis	26.439	30.29	1	6.95652	38
16	PG0099	phenylalanyl-tRNA synthetase, beta subunit, Porphyromonas gingivalis	91.2138	51.98	7	8.66911	23
1	PG0121	DNA-binding protein HU, Porphyromonas gingivalis	9.47218	389.377	8	59.0909	1
2	PG0121	DNA-binding protein HU, Porphyromonas gingivalis	9.47218	53.15	1	11.3636	34
6	PG0130	phosphoglycerate mutase, Porphyromonas gingivalis	28.7188	45.88	2	8.87097	27
12	PG0137	aminoacyl-histidine dipeptidase, Porphyromonas gingivalis	53.5327	35.39	2	3.5124	34
14	PG0159	endopeptidase PepO, Porphyromonas gingivalis	78.7838	454.643	28	42.2351	7
15	PG0159	endopeptidase PepO, Porphyromonas gingivalis	78.7838	1450.65	66	61.103	1
16	PG0159	endopeptidase PepO, Porphyromonas gingivalis	78.7838	72.09	3	6.5312	19
4	PG0167	ribosomal protein L25, Porphyromonas gingivalis	20.9844	67.47	5	29.6875	20
5	PG0167	ribosomal protein L25, Porphyromonas gingivalis	20.9844	70.1067	3	10.9375	22
20	PG0185	ragA protein, Porphyromonas gingivalis	112.361	40.1767	9	10.5211	9
19	PG0185	ragA protein, Porphyromonas gingivalis	112.361	273.28	25	26.7453	5
17	PG0185	ragA protein, Porphyromonas gingivalis	112.361	4522.82	179	62.1436	1
16	PG0185	ragA protein, Porphyromonas gingivalis	112.361	297.69	21	25.4671	9
18	PG0185	ragA protein, Porphyromonas gingivalis	112.361	1170.72	49	39.3314	1
15	PG0185	ragA protein, Porphyromonas gingivalis	112.361	248.998	19	20.354	11
11	PG0186	lipoprotein RagB, Porphyromonas gingivalis	56.4345	1714.16	71	66.8663	1
14	PG0186	lipoprotein RagB, Porphyromonas gingivalis	56.4345	65.7	6	16.5669	17
20	PG0186	lipoprotein RagB, Porphyromonas gingivalis	56.4345	54.01	7	18.3633	6
13	PG0186	lipoprotein RagB, Porphyromonas gingivalis	56.4345	248.753	16	44.1118	8
21	PG0186	lipoprotein RagB, Porphyromonas gingivalis	56.4345	66.71	9	22.9541	5
19	PG0186	lipoprotein RagB, Porphyromonas gingivalis	56.4345	39.4567	8	21.5569	12
10	PG0186	lipoprotein RagB, Porphyromonas gingivalis	56.4345	30.09	8	20.5589	31
12	PG0186	lipoprotein RagB, Porphyromonas gingivalis	56.4345	918.131	37	67.4651	1
11	PG0188	hypothetical protein, Porphyromonas gingivalis	50.6804	44.3467	8	17.7632	20
10	PG0188	hypothetical protein, Porphyromonas gingivalis	50.6804	66.85	9	25	19
4	PG0189	hypothetical protein, Porphyromonas gingivalis	25.6771	60.08	3	17.8723	23
17	PG0191	outer membrane protein, putative, Porphyromonas gingivalis	101.805	155.87	10	13.8047	5
3	PG0192	cationic outer membrane protein OmpH, Porphyromonas gingivalis	20.1153	126.267	8	39.6552	6
3	PG0193	cationic outer membrane protein OmpH, Porphyromonas gingivalis	18.7978	94.5333	4	25.1534	10
5	PG0195	rubrerythrin, Porphyromonas gingivalis	21.4966	35.76	2	18.75	36
17	PG0196	peptidase, M16 family, Porphyromonas gingivalis	105.587	37.75	7	8.07651	13
8	PG0217	hypothetical protein, Porphyromonas gingivalis	33.1261	164.917	6	27.2727	10
8	PG0218	hypothetical protein, Porphyromonas gingivalis	35.5746	125.07	4	14.7335	16
17	PG0226	transglutaminase-related protein, Porphyromonas gingivalis	100.812	165.282	18	25.641	4
16	PG0226	transglutaminase-related protein, Porphyromonas gingivalis	100.812	67.97	8	11.4827	20
17	PG0232	zinc carboxypeptidase, putative, Porphyromonas gingivalis	91.4608	113.955	15	22.0463	7
16	PG0232	zinc carboxypeptidase, putative, Porphyromonas gingivalis	91.4608	137.97	10	18.1486	16
9	PG0241	hypothetical protein, Porphyromonas gingivalis	32.0756	26.87	3	10.2113	33
8	PG0241	hypothetical protein, Porphyromonas gingivalis	32.0756	476.186	27	46.1268	1
6	PG0245	universal stress protein family, Porphyromonas gingivalis	42.5202	53.84	2	7.2973	22
12	PG0245	universal stress protein family, Porphyromonas gingivalis	42.5202	26.01	2	4.32432	38
14	PG0249	oxaloacetate decarboxylase, putative, Porphyromonas gingivalis	69.7009	166.328	13	26.3328	13
12	PG0254	N utilization substance protein A, putative, Porphyromonas gingivalis	50.1882	359.25	15	37.3874	6
16	PG0255	translation initiation factor IF-2, Porphyromonas gingivalis	107.468	43.57	3	3.26864	24
18	PG0255	translation initiation factor IF-2, Porphyromonas gingivalis	107.468	496.769	16	17.0582	3
7	PG0258	ABC transporter, ATP-binding protein, Porphyromonas gingivalis	27.5764	109.62	4	21.2	13
9	PG0276	conserved hypothetical protein, Porphyromonas gingivalis	46.3477	29.19	2	6.58228	32
12	PG0288	lipoprotein, putative, Porphyromonas gingivalis	55.8655	204.637	16	38.0855	14
8	PG0289	hypothetical protein, Porphyromonas gingivalis	39.2901	183.97	9	28.9017	8
12	PG0290	hypothetical protein, Porphyromonas gingivalis	56.5094	293.51	16	34.3023	12
10	PG0291	hypothetical protein, Porphyromonas gingivalis	41.6433	33.53	5	11.6343	29
5	PG0293	secretion activator protein, putative, Porphyromonas gingivalis	21.9146	119.65	6	40.1042	9
4	PG0293	secretion activator protein, putative, Porphyromonas gingivalis	21.9146	287.945	10	49.4792	6
11	PG0304	NADH dehydrogenase, 51 kDa subunit, putative, Porphyromonas gingivalis	47.0311	286.653	20	40.8578	6
10	PG0304	NADH dehydrogenase, 51 kDa subunit, putative, Porphyromonas gingivalis	47.0311	64.39	8	23.0248	20
7	PG0306	conserved hypothetical protein, Porphyromonas gingivalis	23.0794	201.5	12	45.1163	5
6	PG0306	conserved hypothetical protein, Porphyromonas gingivalis	23.0794	90.9333	7	26.9767	12
2	PG0314	ribosomal protein L21, Porphyromonas gingivalis	13.5224	134.87	4	44.1667	12
2	PG0315	ribosomal protein L27, Porphyromonas gingivalis	9.21791	39.86	2	18.8235	41
2	PG0319	hypothetical protein, Porphyromonas gingivalis	15.3571	35.69	3	33.8028	42
11	PG0324	histidine ammonia-lyase, Porphyromonas gingivalis	54.8183	36.27	3	3.21932	22
6	PG0325	conserved hypothetical protein, Porphyromonas gingivalis	22.4037	25.21	4	23.445	40
9	PG0326	hypothetical protein, Porphyromonas gingivalis	46.8099	57.5	6	20.438	26
8	PG0329	formiminotransferase-cyclodeaminase-related protein, Porphyromonas gingivalis	33.174	51.9	3	11.6667	27
4	PG0330	DNA-binding protein, histone-like family, Porphyromonas gingivalis	18.2396	31.64	2	10.5263	34
9	PG0332	transcription termination factor Rho, Porphyromonas gingivalis	72.1952	33.95	3	4.86322	31
10	PG0332	transcription termination factor Rho, Porphyromonas gingivalis	72.1952	44.4067	5	7.75076	27
11	PG0332	transcription termination factor Rho, Porphyromonas gingivalis	72.1952	204.874	13	18.0851	11
13	PG0332	transcription termination factor Rho, Porphyromonas gingivalis	72.1952	25.73	4	5.92705	27
14	PG0332	transcription termination factor Rho, Porphyromonas gingivalis	72.1952	48.09	4	3.79939	20
7	PG0332	transcription termination factor Rho, Porphyromonas gingivalis	72.1952	41.32	3	4.10334	24
15	PG0332	transcription termination factor Rho, Porphyromonas gingivalis	72.1952	698.53	33	42.5532	4
6	PG0336	hypothetical protein, Porphyromonas gingivalis	21.8981	36.16	1	8.99471	35
13	PG0350	internalin-related protein, Porphyromonas gingivalis	52.6463	150.904	10	22.1074	17
12	PG0350	internalin-related protein, Porphyromonas gingivalis	52.6463	46.44	4	10.3306	27
14	PG0350	internalin-related protein, Porphyromonas gingivalis	52.6463	64.24	6	17.3554	18
6	PG0356	conserved hypothetical protein, Porphyromonas gingivalis	29.0578	42.89	5	26.1538	28
7	PG0356	conserved hypothetical protein, Porphyromonas gingivalis	29.0578	31.34	4	21.1538	27
4	PG0360	lemA protein, Porphyromonas gingivalis	22.1035	248.58	14	58.6735	7
5	PG0360	lemA protein, Porphyromonas gingivalis	22.1035	102.72	6	37.7551	11
4	PG0373	hypothetical protein, Porphyromonas gingivalis	25.0006	42.79	3	21.1712	28
5	PG0373	hypothetical protein, Porphyromonas gingivalis	25.0006	90.67	2	10.8108	17
3	PG0375	ribosomal protein L13, Porphyromonas gingivalis	17.036	117.36	6	33.1126	8
2	PG0376	ribosomal protein S9, Porphyromonas gingivalis	14.5172	88.2	2	19.5312	20
8	PG0377	ribosomal protein S2, Porphyromonas gingivalis	31.4203	170.123	15	51.9573	9
7	PG0378	translation elongation factor Ts, Porphyromonas gingivalis	30.1114	61.55	7	37.9562	18
6	PG0387	translation elongation factor Tu, Porphyromonas gingivalis	43.6712	92.78	10	24.3038	11
9	PG0387	translation elongation factor Tu, Porphyromonas gingivalis	43.6712	62.97	4	12.9114	23
8	PG0387	translation elongation factor Tu, Porphyromonas gingivalis	43.6712	44.6733	4	14.6835	32
7	PG0387	translation elongation factor Tu, Porphyromonas gingivalis	43.6712	35.21	2	8.10127	26
5	PG0387	translation elongation factor Tu, Porphyromonas gingivalis	43.6712	94.71	6	19.4937	14
10	PG0387	translation elongation factor Tu, Porphyromonas gingivalis	43.6712	789.722	34	62.2785	1
4	PG0389	transcription antitermination protein NusG, Porphyromonas gingivalis	20.2036	73.9	2	11.7318	18
2	PG0390	ribosomal protein L11, Porphyromonas gingivalis	15.5973	90.1167	3	24.1379	17
3	PG0390	ribosomal protein L11, Porphyromonas gingivalis	15.5973	238.43	5	42.7586	3
6	PG0391	ribosomal protein L1, Porphyromonas gingivalis	24.9524	251.09	9	42.6724	2
7	PG0391	ribosomal protein L1, Porphyromonas gingivalis	24.9524	72.45	2	9.05172	16
4	PG0392	ribosomal protein L10, Porphyromonas gingivalis	19.2132	221.919	12	62.069	8
1	PG0393	ribosomal protein L7/L12, Porphyromonas gingivalis	12.6788	58.57	3	39.2	10
2	PG0393	ribosomal protein L7/L12, Porphyromonas gingivalis	12.6788	195.99	6	56	10
19	PG0394	DNA-directed RNA polymerase, beta subunit, Porphyromonas gingivalis	142.252	484.446	34	33.4121	1
19	PG0395	DNA-directed RNA polymerase, beta' subunit, Porphyromonas gingivalis	160.159	421.713	31	25.1919	2
12	PG0401	KH/HDIG domain protein, Porphyromonas gingivalis	57.1997	321.61	18	33.5283	9
1	PG0411	hemagglutinin, putative, Porphyromonas gingivalis	103.568	31.16	2	3.24324	18
12	PG0415	peptidyl-prolyl cis-trans isomerase family protein, Porphyromonas gingivalis	53.2506	86.0467	11	25.4348	20
2	PG0423	hypothetical protein, Porphyromonas gingivalis	9.26167	56.88	1	21.25	30
14	PG0429	pyruvate synthase, Porphyromonas gingivalis	67.5034	397.848	28	42.6494	9
5	PG0430	oxidoreductase, putative, Porphyromonas gingivalis	37.0667	46.87	1	6.26866	31
9	PG0430	oxidoreductase, putative, Porphyromonas gingivalis	37.0667	62.16	2	9.85075	24
16	PG0436	capsular polysaccharide transport protein, putative, Porphyromonas gingivalis	92.6743	42.84	5	9.73236	25
7	PG0437	polysaccharide export protein, BexD/CtrA/VexA family, Porphyromonas gingivalis	34.7914	190.234	11	44.6254	6
10	PG0448	hypothetical protein, Porphyromonas gingivalis	48.4478	199.323	14	34.3318	10
20	PG0452	hypothetical protein, Porphyromonas gingivalis	79.4557	210.499	15	24.4755	5
17	PG0452	hypothetical protein, Porphyromonas gingivalis	79.4557	99.77	7	11.7483	8
16	PG0452	hypothetical protein, Porphyromonas gingivalis	79.4557	597.31	37	47.972	4
21	PG0452	hypothetical protein, Porphyromonas gingivalis	79.4557	172.41	14	25.7343	3
19	PG0452	hypothetical protein, Porphyromonas gingivalis	79.4557	366.147	28	42.2378	4
18	PG0452	hypothetical protein, Porphyromonas gingivalis	79.4557	228.26	18	28.5315	6
15	PG0452	hypothetical protein, Porphyromonas gingivalis	79.4557	201.3	9	14.965	12
2	PG0485	preprotein translocase, YajC subunit, Porphyromonas gingivalis	12.5657	88.93	4	29.4643	19
17	PG0500	queuine tRNA-ribosyltransferase, Porphyromonas gingivalis	42.7515	27.23	2	2.12766	16
14	PG0503	dipeptidyl aminopeptidase IV, Porphyromonas gingivalis	81.8877	25.69	3	4.14938	27
14	PG0506	arginine-specific cysteine proteinase, Porphyromonas gingivalis	80.9161	997.959	50	31.5217	1
4	PG0506	arginine-specific cysteine proteinase, Porphyromonas gingivalis	80.9161	58.91	5	8.0163	24
5	PG0506	arginine-specific cysteine proteinase, Porphyromonas gingivalis	80.9161	52.91	5	6.52174	30
19	PG0506	arginine-specific cysteine proteinase, Porphyromonas gingivalis	80.9161	80.9	5	6.11413	9
16	PG0506	arginine-specific cysteine proteinase, Porphyromonas gingivalis	80.9161	139.3	7	11.0054	14
17	PG0506	arginine-specific cysteine proteinase, Porphyromonas gingivalis	80.9161	34.75	2	3.66848	14
12	PG0506	arginine-specific cysteine proteinase, Porphyromonas gingivalis	80.9161	185.684	11	15.625	16
15	PG0506	arginine-specific cysteine proteinase, Porphyromonas gingivalis	80.9161	457.1	28	32.2011	5
6	PG0506	arginine-specific cysteine proteinase, Porphyromonas gingivalis	80.9161	41.3	4	6.79348	29
13	PG0506	arginine-specific cysteine proteinase, Porphyromonas gingivalis	80.9161	689.317	53	32.2011	2
18	PG0514	preprotein translocase, SecA subunit, Porphyromonas gingivalis	126.392	800.263	39	34.869	2
13	PG0520	chaperonin, 60 kDa, Porphyromonas gingivalis	58.0571	241.069	16	34.3119	9
1	PG0521	chaperonin, 10 kDa, Porphyromonas gingivalis	9.60617	26.8	1	13.4831	21
16	PG0534	hypothetical protein, Porphyromonas gingivalis	92.3605	25.17	3	3.14389	30
7	PG0535	conserved hypothetical protein, Porphyromonas gingivalis	23.6211	166.557	5	16.0194	8
6	PG0535	conserved hypothetical protein, Porphyromonas gingivalis	23.6211	208.29	6	26.699	3
12	PG0537	aminoacyl-histidine dipeptidase, Porphyromonas gingivalis	54.1874	48.63	5	11.5226	25
9	PG0539	conserved hypothetical protein, Porphyromonas gingivalis	38.3561	82.48	6	18.8571	16
1	PG0541	hypothetical protein, Porphyromonas gingivalis	11.3547	37.69	2	22.2222	16
19	PG0545	hypothetical protein, Porphyromonas gingivalis	78.3664	25.84	1	1.99715	15
10	PG0547	conserved hypothetical protein, Porphyromonas gingivalis	46.8411	52.8833	8	22.8643	23
18	PG0548	pyruvate ferredoxin/flavodoxin oxidoreductase family protein, Porphyromonas gingivalis	131.839	83.84	11	10.8969	8
19	PG0548	pyruvate ferredoxin/flavodoxin oxidoreductase family protein, Porphyromonas gingivalis	131.839	106.603	7	6.20285	8
15	PG0553	extracellular protease, putative, Porphyromonas gingivalis	102.439	44.78	4	7.65957	19
16	PG0553	extracellular protease, putative, Porphyromonas gingivalis	102.439	479.7	31	42.3404	5
17	PG0553	extracellular protease, putative, Porphyromonas gingivalis	102.439	63.6833	7	11.9149	12
5	PG0568	translation elongation factor P, Porphyromonas gingivalis	21.1657	34.9	2	13.2979	37
1	PG0592	ribosomal protein L31, Porphyromonas gingivalis	9.79205	79.4233	3	45.8824	7
10	PG0593	HtrA protein, Porphyromonas gingivalis	52.7442	660.31	17	38.5542	2
11	PG0593	HtrA protein, Porphyromonas gingivalis	52.7442	87.9733	6	16.4659	16
2	PG0595	ribosomal protein S6, Porphyromonas gingivalis	13.5852	83.07	3	29.0598	21
4	PG0597	ribosomal protein L9, Porphyromonas gingivalis	19.4505	52.61	6	31.2849	25
8	PG0602	hypothetical protein, Porphyromonas gingivalis	38.0478	51.63	2	12.1387	28
13	PG0616	thioredoxin, putative, Porphyromonas gingivalis	37.5624	58.52	5	13.3721	23
11	PG0616	thioredoxin, putative, Porphyromonas gingivalis	37.5624	231.474	13	44.186	9
12	PG0616	thioredoxin, putative, Porphyromonas gingivalis	37.5624	185.825	11	32.8488	15
10	PG0616	thioredoxin, putative, Porphyromonas gingivalis	37.5624	123.203	10	30.5233	13
4	PG0618	alkyl hydroperoxide reductase, C subunit, Porphyromonas gingivalis	21.0637	82.64	4	22.8723	16
16	PG0620	ATP-dependent protease La, Porphyromonas gingivalis	91.7583	348.663	26	28.3951	8
4	PG0621	conserved hypothetical protein, Porphyromonas gingivalis	20.8506	61.45	2	10.989	22
3	PG0624	hypothetical protein, Porphyromonas gingivalis	18.8408	26.33	2	12.5	24
6	PG0631	MotA/TolQ/ExbB proton channel family protein, Porphyromonas gingivalis	22.0377	47.12	3	14.2157	26
2	PG0632	biopolymer transport protein ExbD, putative, Porphyromonas gingivalis	15.6163	27.33	3	11.5108	44
12	PG0639	signal peptide peptidase SppA, 67K type, Porphyromonas gingivalis	65.2117	310.39	16	30.2521	11
13	PG0639	signal peptide peptidase SppA, 67K type, Porphyromonas gingivalis	65.2117	171.66	9	18.8235	14
12	PG0654	hypothetical protein, Porphyromonas gingivalis	44.8377	61.0667	6	12.8205	24
14	PG0654	hypothetical protein, Porphyromonas gingivalis	44.8377	32.24	3	10.2564	24
13	PG0654	hypothetical protein, Porphyromonas gingivalis	44.8377	100.737	4	11.0256	20
15	PG0668	TonB-dependent receptor, Porphyromonas gingivalis	84.4657	698.748	32	42.9326	3
8	PG0669	heme-binding protein FetB, Porphyromonas gingivalis	32.6045	135.83	8	34.1297	14
7	PG0669	heme-binding protein FetB, Porphyromonas gingivalis	32.6045	1153.66	50	74.4027	1
4	PG0674	indolepyruvate ferredoxin oxidoreductase, beta subunit, Porphyromonas gingivalis	21.067	40.81	2	19.2893	29
13	PG0675	indolepyruvate ferredoxin oxidoreductase, alpha subunit, Porphyromonas gingivalis	58.3663	178.126	16	33.271	13
5	PG0685	ABC transporter, ATP-binding protein, Porphyromonas gingivalis	23.8816	262.62	11	45.6621	2
11	PG0694	immunoreactive 42 kDa antigen PG33, Porphyromonas gingivalis	42.4252	65.4	6	20.2632	17
7	PG0694	immunoreactive 42 kDa antigen PG33, Porphyromonas gingivalis	42.4252	180.553	9	21.8421	7
9	PG0694	immunoreactive 42 kDa antigen PG33, Porphyromonas gingivalis	42.4252	2138.7	90	68.9474	2
12	PG0694	immunoreactive 42 kDa antigen PG33, Porphyromonas gingivalis	42.4252	36.89	4	16.3158	32
8	PG0694	immunoreactive 42 kDa antigen PG33, Porphyromonas gingivalis	42.4252	140.703	11	32.3684	13
10	PG0694	immunoreactive 42 kDa antigen PG33, Porphyromonas gingivalis	42.4252	520.678	29	60.5263	6
6	PG0694	immunoreactive 42 kDa antigen PG33, Porphyromonas gingivalis	42.4252	33.69	4	8.94737	37
6	PG0695	immunoreactive 43 kDa antigen PG32, Porphyromonas gingivalis	43.3971	36.32	2	9.46292	34
8	PG0695	immunoreactive 43 kDa antigen PG32, Porphyromonas gingivalis	43.3971	322.05	25	53.9642	3
14	PG0695	immunoreactive 43 kDa antigen PG32, Porphyromonas gingivalis	43.3971	25.86	2	9.46292	26
10	PG0695	immunoreactive 43 kDa antigen PG32, Porphyromonas gingivalis	43.3971	527.39	35	62.1483	4
5	PG0695	immunoreactive 43 kDa antigen PG32, Porphyromonas gingivalis	43.3971	158.63	9	29.156	6
12	PG0695	immunoreactive 43 kDa antigen PG32, Porphyromonas gingivalis	43.3971	36.82	4	17.3913	33
7	PG0695	immunoreactive 43 kDa antigen PG32, Porphyromonas gingivalis	43.3971	143.483	9	21.7391	11
11	PG0695	immunoreactive 43 kDa antigen PG32, Porphyromonas gingivalis	43.3971	59.76	5	18.1586	18
4	PG0695	immunoreactive 43 kDa antigen PG32, Porphyromonas gingivalis	43.3971	72.3067	4	15.0895	19
9	PG0695	immunoreactive 43 kDa antigen PG32, Porphyromonas gingivalis	43.3971	2196.92	96	80.3069	1
2	PG0706	hypothetical protein, Porphyromonas gingivalis	16.8354	198.76	5	56.6667	9
16	PG0707	hypothetical protein, Porphyromonas gingivalis	94.396	602.73	33	36.3208	3
8	PG0708	peptidyl-prolyl cis-trans isomerase, FKBP-type, putative, Porphyromonas gingivalis	30.2586	39.25	4	13.7681	36
9	PG0708	peptidyl-prolyl cis-trans isomerase, FKBP-type, putative, Porphyromonas gingivalis	30.2586	278.31	12	27.1739	7
10	PG0708	peptidyl-prolyl cis-trans isomerase, FKBP-type, putative, Porphyromonas gingivalis	30.2586	50.57	2	9.42029	25
4	PG0710	peptidyl-prolyl cis-trans isomerase, FKBP-type, Porphyromonas gingivalis	21.3549	31.97	12	49.2308	33
2	PG0726	hypothetical protein, Porphyromonas gingivalis	14.0733	276.37	13	40.3101	7
7	PG0731	hypothetical protein, Porphyromonas gingivalis	24.0136	41.5	6	12.844	23
5	PG0731	hypothetical protein, Porphyromonas gingivalis	24.0136	32.56	2	8.25688	40
6	PG0731	hypothetical protein, Porphyromonas gingivalis	24.0136	49.4	4	16.9725	25
5	PG0751	porT protein, Porphyromonas gingivalis	28.0863	53.67	4	23.7705	29
15	PG0758	peptidyl-dipeptidase Dcp, Porphyromonas gingivalis	78.1071	895.945	41	50.9353	2
12	PG0762	trigger factor, putative, Porphyromonas gingivalis	52.2492	42.76	5	13.1004	28
16	PG0766	polyribonucleotide nucleotidyltransferase, Porphyromonas gingivalis	82.2058	58.55	7	9.82503	22
15	PG0766	polyribonucleotide nucleotidyltransferase, Porphyromonas gingivalis	82.2058	124.181	11	18.7079	15
8	PG0777	electron transfer flavoprotein, beta subunit, Porphyromonas gingivalis	30.9474	74.36	5	29.8611	23
3	PG0779	hypothetical protein, Porphyromonas gingivalis	18.0813	202.57	11	22.293	4
4	PG0779	hypothetical protein, Porphyromonas gingivalis	18.0813	32.83	4	17.1975	32
6	PG0780	hypothetical protein, Porphyromonas gingivalis	23.2603	72.4167	3	14.7059	15
20	PG0780	hypothetical protein, Porphyromonas gingivalis	23.2603	51.06	2	10.2941	8
8	PG0780	hypothetical protein, Porphyromonas gingivalis	23.2603	28.52	1	3.92157	39
5	PG0780	hypothetical protein, Porphyromonas gingivalis	23.2603	58.54	3	14.7059	27
4	PG0780	hypothetical protein, Porphyromonas gingivalis	23.2603	91.2933	6	32.8431	13
21	PG0780	hypothetical protein, Porphyromonas gingivalis	23.2603	62.1	3	14.2157	6
19	PG0780	hypothetical protein, Porphyromonas gingivalis	23.2603	37.67	2	8.33333	13
20	PG0782	MotA/TolQ/ExbB proton channel family protein, Porphyromonas gingivalis	28.8742	462.676	10	33.3333	1
19	PG0782	MotA/TolQ/ExbB proton channel family protein, Porphyromonas gingivalis	28.8742	414.671	9	33.3333	3
5	PG0782	MotA/TolQ/ExbB proton channel family protein, Porphyromonas gingivalis	28.8742	101.04	3	14.0741	12
15	PG0782	MotA/TolQ/ExbB proton channel family protein, Porphyromonas gingivalis	28.8742	159.7	5	23.3333	13
7	PG0782	MotA/TolQ/ExbB proton channel family protein, Porphyromonas gingivalis	28.8742	536.877	19	45.9259	3
18	PG0782	MotA/TolQ/ExbB proton channel family protein, Porphyromonas gingivalis	28.8742	291.025	10	28.5185	5
17	PG0782	MotA/TolQ/ExbB proton channel family protein, Porphyromonas gingivalis	28.8742	124.73	3	13.3333	6
21	PG0782	MotA/TolQ/ExbB proton channel family protein, Porphyromonas gingivalis	28.8742	447.569	11	33.3333	1
12	PG0782	MotA/TolQ/ExbB proton channel family protein, Porphyromonas gingivalis	28.8742	318.86	8	33.3333	10
6	PG0782	MotA/TolQ/ExbB proton channel family protein, Porphyromonas gingivalis	28.8742	1424.36	36	33.3333	1
8	PG0782	MotA/TolQ/ExbB proton channel family protein, Porphyromonas gingivalis	28.8742	382.25	11	29.6296	2
13	PG0782	MotA/TolQ/ExbB proton channel family protein, Porphyromonas gingivalis	28.8742	201.76	6	23.3333	12
10	PG0782	MotA/TolQ/ExbB proton channel family protein, Porphyromonas gingivalis	28.8742	103.23	6	34.0741	16
11	PG0782	MotA/TolQ/ExbB proton channel family protein, Porphyromonas gingivalis	28.8742	97.52	2	9.62963	15
14	PG0782	MotA/TolQ/ExbB proton channel family protein, Porphyromonas gingivalis	28.8742	194.22	5	24.8148	12
16	PG0782	MotA/TolQ/ExbB proton channel family protein, Porphyromonas gingivalis	28.8742	250.217	8	28.1481	10
9	PG0782	MotA/TolQ/ExbB proton channel family protein, Porphyromonas gingivalis	28.8742	220.98	6	27.4074	10
8	PG0785	tonB protein, putative, Porphyromonas gingivalis	25.7565	233.62	9	33.0435	6
4	PG0791	adenylate kinase, Porphyromonas gingivalis	21.5944	49.43	2	18.0412	26
21	PG0809	hypothetical protein, Porphyromonas gingivalis	260.318	48.5833	14	9.15371	9
18	PG0849	hypothetical protein, Porphyromonas gingivalis	29.2707	25.07	2	7.8125	13
9	PG0881	RecA protein, Porphyromonas gingivalis	36.8653	43.63	4	21.4706	28
8	PG0881	RecA protein, Porphyromonas gingivalis	36.8653	44.89	4	17.0588	31
5	PG0906	lipoprotein, putative, Porphyromonas gingivalis	15.5468	164.07	16	47.3333	5
4	PG0906	lipoprotein, putative, Porphyromonas gingivalis	15.5468	355.83	19	64.6667	5
3	PG0906	lipoprotein, putative, Porphyromonas gingivalis	15.5468	268.81	12	64.6667	1
6	PG0906	lipoprotein, putative, Porphyromonas gingivalis	15.5468	135.385	9	35.3333	7
7	PG0924	lipoprotein OlpA, Porphyromonas gingivalis	30.6754	51.16	3	8.11808	20
5	PG0937	hypothetical protein, Porphyromonas gingivalis	27.3916	205.6	9	37.5	3
8	PG0945	ABC transporter, permease protein, putative, Porphyromonas gingivalis	49.6285	45.05	4	8.1448	30
9	PG0946	ABC transporter, ATP-binding protein, Porphyromonas gingivalis	36.5671	88.5167	7	28.5266	14
6	PG0955	hypothetical protein, Porphyromonas gingivalis	35.8846	71.42	6	19.2429	16
9	PG0959	ATP-binding protein, Mrp/Nbp35 family, Porphyromonas gingivalis	40.152	61.17	4	13.4409	25
2	PG0989	ribosomal protein L20, Porphyromonas gingivalis	13.2863	35.26	2	19.1304	43
15	PG0992	threonyl-tRNA synthetase, Porphyromonas gingivalis	75.4205	25.68	2	2.90965	23
15	PG0TLR	TLR TonB-linked receptor BAMBU sequence	78.8564	263.89	15	27.9661	10
13	PG0TLR	TLR TonB-linked receptor BAMBU sequence	78.8564	227.375	12	19.9153	10
14	PG0TLR	TLR TonB-linked receptor BAMBU sequence	78.8564	983.497	41	45.1977	2
5	PG1000	hypothetical protein, Porphyromonas gingivalis	24.2415	42.61	1	6.19048	33
15	PG1004	prolyl oligopeptidase family protein, Porphyromonas gingivalis	85.9347	55.1633	9	10.4084	18
6	PG1005	hypothetical protein, Porphyromonas gingivalis	25.6731	70.64	2	9.7561	17
16	PG1006	hypothetical protein, Porphyromonas gingivalis	99.5558	140.05	13	19.6868	12
7	PG1010	ABC transporter, ATP-binding protein, Porphyromonas gingivalis	31.3114	107.92	3	13.4545	14
8	PG1010	ABC transporter, ATP-binding protein, Porphyromonas gingivalis	31.3114	77.6867	3	10.5455	21
17	PG1017	pyruvate phosphate dikinase, Porphyromonas gingivalis	100.421	262.11	23	26.8722	3
3	PG1028	TPR domain protein, Porphyromonas gingivalis	49.8817	34.05	1	6.25	23
13	PG1028	TPR domain protein, Porphyromonas gingivalis	49.8817	1020.68	49	66.2946	1
2	PG1028	TPR domain protein, Porphyromonas gingivalis	49.8817	53.59	2	3.79464	31
1	PG1030	hypothetical protein, Porphyromonas gingivalis	50.0875	75.18	3	5.15695	8
6	PG1034	ABC transporter, ATP-binding protein, Porphyromonas gingivalis	27.0709	35.39	2	9.83607	36
11	PG1037	hypothetical protein, Porphyromonas gingivalis	53.6377	128.5	6	16.122	13
9	PG1049	conserved hypothetical protein, Porphyromonas gingivalis	32.1107	66.86	4	16.0959	21
8	PG1050	hypothetical protein, Porphyromonas gingivalis	33.4559	39.75	1	3.69128	35
13	PG1060	carboxyl-terminal protease, Porphyromonas gingivalis	63.4942	50.6933	8	15.1142	25
7	PG1077	electron transfer flavoprotein, beta subunit, Porphyromonas gingivalis	28.5327	98.68	2	11.1111	15
9	PG1078	electron transfer flavoprotein, alpha subunit, Porphyromonas gingivalis	36.7803	73.17	4	16.1194	20
10	PG1081	acetate kinase, Porphyromonas gingivalis	43.263	61.2933	4	14.0704	21
10	PG1084	thioredoxin family protein, Porphyromonas gingivalis	39.393	525.07	24	57.5419	5
9	PG1084	thioredoxin family protein, Porphyromonas gingivalis	39.393	476.113	17	56.1453	4
3	PG1089	DNA-binding response regulator RprY, Porphyromonas gingivalis	28.3046	46.98	4	13.4694	18
7	PG1089	DNA-binding response regulator RprY, Porphyromonas gingivalis	28.3046	52.26	5	22.0408	19
4	PG1093	hypothetical protein, Porphyromonas gingivalis	22.18	116.79	7	22.3958	12
5	PG1093	hypothetical protein, Porphyromonas gingivalis	22.18	62.66	6	18.2292	26
1	PG1108	hypothetical protein, Porphyromonas gingivalis	14.6124	85.01	2	21.8045	4
11	PG1115	signal recognition particle protein, Porphyromonas gingivalis	49.2709	207.113	11	25.618	10
16	PG1118	clpB protein, Porphyromonas gingivalis	97.7062	30.03	5	5.90962	28
12	PG1122	ribosomal large subunit pseudouridine synthase B, Porphyromonas gingivalis	28.9001	39.64	4	18.7251	29
16	PG1129	ribonucleotide reductase, Porphyromonas gingivalis	96.2321	469.282	29	32.4706	6
10	PG1139	hypothetical protein, Porphyromonas gingivalis	43.3641	113.14	9	24.3386	14
11	PG1172	iron-sulfur cluster binding protein, putative, Porphyromonas gingivalis	48.6845	41.24	5	15.4206	21
14	PG1208	dnaK protein, Porphyromonas gingivalis	68.9314	127.321	13	25.625	14
6	PG1215	hypothetical protein, Porphyromonas gingivalis	31.5316	115.78	8	31.8519	9
7	PG1215	hypothetical protein, Porphyromonas gingivalis	31.5316	27.74	2	8.88889	28
1	PG1219	hypothetical protein, Porphyromonas gingivalis	11.8489	55.88	2	19.4175	11
6	PG1221	oxidoreductase, short chain dehydrogenase/reductase family, Porphyromonas gingivalis	27.3254	40.31	5	24.4813	31
14	PG1230	hypothetical protein, Porphyromonas gingivalis	80.0305	209.02	14	22.0798	11
11	PG1232	glutamate dehydrogenase, NAD-specific, Porphyromonas gingivalis	49.1672	34.91	3	6.96629	23
10	PG1232	glutamate dehydrogenase, NAD-specific, Porphyromonas gingivalis	49.1672	69.2933	9	24.9438	18
5	PG1237	transcriptional regulator, LuxR family, Porphyromonas gingivalis	22.3857	31.9	2	9.54774	41
5	PG1239	3-oxoacyl-(acyl-carrier-protein) reductase, Porphyromonas gingivalis	26.0183	68.8933	6	29.0323	23
6	PG1239	3-oxoacyl-(acyl-carrier-protein) reductase, Porphyromonas gingivalis	26.0183	109.417	4	26.6129	10
16	PG1246	alanyl-tRNA synthetase, Porphyromonas gingivalis	98.3717	73.48	3	4.56621	18
1	PG1258	DNA-binding protein HU, Porphyromonas gingivalis	10.2925	69.5	3	32.6087	9
16	PG1260	anaerobic ribonucleoside-triphosphate reductase, putative, Porphyromonas gingivalis	89.7461	139.796	16	26.4411	13
14	PG1260	anaerobic ribonucleoside-triphosphate reductase, putative, Porphyromonas gingivalis	89.7461	98.81	8	11.2782	15
8	PG1279	D-isomer specific 2-hydroxyacid dehydrogenase family protein, Porphyromonas gingivalis	33.2802	132.467	8	30.719	15
3	PG1286	ferritin, Porphyromonas gingivalis	18.5161	40.83	5	44.375	21
12	PG1297	ribosomal protein S1, Porphyromonas gingivalis	67.4241	48.46	2	4.8414	26
14	PG1297	ribosomal protein S1, Porphyromonas gingivalis	67.4241	373.284	18	29.8831	10
6	PG1302	hypothetical protein, Porphyromonas gingivalis	25.7294	141.92	6	26.2931	6
7	PG1302	hypothetical protein, Porphyromonas gingivalis	25.7294	627.6	16	30.6034	2
8	PG1302	hypothetical protein, Porphyromonas gingivalis	25.7294	54.65	3	16.3793	26
12	PG1313	conserved domain protein, Porphyromonas gingivalis	62.5817	26.27	3	4.71014	37
6	PG1315	peptidyl-prolyl cis-trans isomerase SlyD, FKBP-type, Porphyromonas gingivalis	20.9665	60.73	3	21.0526	19
10	PG1327	aminotransferase, putative, Porphyromonas gingivalis	49.2587	34.1	1	2.52294	28
14	PG1328	CoA ligase family protein, Porphyromonas gingivalis	72.5628	41.76	5	9.92701	21
15	PG1328	CoA ligase family protein, Porphyromonas gingivalis	72.5628	62.61	5	11.2409	17
2	PG1330	large conductance mechanosensitive channel protein, Porphyromonas gingivalis	15.1253	371.738	16	53.2374	3
9	PG1334	band 7/Mec-2 family protein, Porphyromonas gingivalis	36.5274	63.04	8	27.9141	22
8	PG1334	band 7/Mec-2 family protein, Porphyromonas gingivalis	36.5274	231.787	13	48.1595	7
1	PG1341	hypothetical protein, Porphyromonas gingivalis	20.7577	133.82	5	27.1739	3
3	PG1341	hypothetical protein, Porphyromonas gingivalis	20.7577	113.78	5	27.1739	9
2	PG1341	hypothetical protein, Porphyromonas gingivalis	20.7577	700.57	28	38.0435	1
2	PG1352	hypothetical protein, Porphyromonas gingivalis	15.3521	67.22	2	16.7883	24
5	PG1353	orotate phosphoribosyltransferase, Porphyromonas gingivalis	23.0062	71.37	4	21.9048	21
2	PG1356	hypothetical protein, Porphyromonas gingivalis	18.6969	47.07	1	6.79012	37
5	PG1367	hypothetical protein, Porphyromonas gingivalis	23.6517	185.211	9	34	4
12	PG1374	immunoreactive 47 kDa antigen PG97, Porphyromonas gingivalis	47.1201	282.674	12	31.0748	13
13	PG1374	immunoreactive 47 kDa antigen PG97, Porphyromonas gingivalis	47.1201	87.82	8	23.3645	21
8	PG1379	ABC transporter, periplasmic substrate-binding protein, putative, Porphyromonas gingivalis	34.5589	144.51	7	25.641	12
9	PG1382	hypothetical protein, Porphyromonas gingivalis	42.0802	388.386	12	28.2322	5
5	PG1382	hypothetical protein, Porphyromonas gingivalis	42.0802	42.81	3	9.76253	32
2	PG1382	hypothetical protein, Porphyromonas gingivalis	42.0802	53.55	4	13.9842	32
10	PG1385	TPR domain protein, Porphyromonas gingivalis	45.7809	94.54	9	29.5	17
17	PG1386	DNA gyrase, A subunit, Porphyromonas gingivalis	95.9391	93.9533	6	7.79977	9
16	PG1386	DNA gyrase, A subunit, Porphyromonas gingivalis	95.9391	102.71	11	14.7846	17
9	PG1387	hypothetical protein, Porphyromonas gingivalis	34.5434	35.21	1	3.57143	29
9	PG1396	cell shape-determining protein MreB, Porphyromonas gingivalis	37.0422	84.73	8	24.4838	15
16	PG1414	hypothetical protein, Porphyromonas gingivalis	95.5595	911.607	49	53.8462	1
12	PG1424	peptidylarginine deiminase, Porphyromonas gingivalis	61.6905	35.3	3	8.27338	35
15	PG1424	peptidylarginine deiminase, Porphyromonas gingivalis	61.6905	268.159	15	29.1367	9
14	PG1424	peptidylarginine deiminase, Porphyromonas gingivalis	61.6905	705.08	32	38.1295	3
16	PG1424	peptidylarginine deiminase, Porphyromonas gingivalis	61.6905	28	1	1.97842	29
13	PG1424	peptidylarginine deiminase, Porphyromonas gingivalis	61.6905	555.44	32	38.8489	5
6	PG1430	TPR domain protein, Porphyromonas gingivalis	25.11	51.42	2	9.21053	24
7	PG1430	TPR domain protein, Porphyromonas gingivalis	25.11	140.19	11	45.1754	12
5	PG1551	hmuY protein, Porphyromonas gingivalis	15.5527	158.263	9	54.9296	7
8	PG1579	ATPase, MoxR family, Porphyromonas gingivalis	37.0935	79.39	9	27.1903	20
8	PG1580	conserved hypothetical protein, Porphyromonas gingivalis	33.4176	80.65	4	12.4138	19
13	PG1585	batD protein, Porphyromonas gingivalis	67.0516	50.79	4	7	24
8	PG1586	batE protein, Porphyromonas gingivalis	33.4214	43.73	3	15.5629	33
10	PG1591	conserved hypothetical protein, Porphyromonas gingivalis	42.5487	179.991	14	33.4247	11
18	PG1596	isoleucyl-tRNA synthetase, Porphyromonas gingivalis	129.862	26.48	6	6.59631	12
15	PG1604	immunoreactive 84 kDa antigen PG93, Porphyromonas gingivalis	83.6555	25.94	3	4.76804	22
11	PG1605	aminopeptidase C, Porphyromonas gingivalis	51.1513	58.84	3	4.25056	19
2	PG1609	methylmalonyl-CoA decarboxylase, gamma subunit, Porphyromonas gingivalis	15.0271	149.53	6	55.5556	11
8	PG1611	hypothetical protein, Porphyromonas gingivalis	34.804	154.82	6	15.9744	11
6	PG1611	hypothetical protein, Porphyromonas gingivalis	34.804	29.14	4	7.66773	39
5	PG1611	hypothetical protein, Porphyromonas gingivalis	34.804	76.61	4	11.8211	20
7	PG1611	hypothetical protein, Porphyromonas gingivalis	34.804	165.93	6	15.9744	9
12	PG1612	methylmalonyl-CoA decarboxylase, alpha subunit, Porphyromonas gingivalis	56.6317	556.033	25	35.3965	4
6	PG1614	fumarate reductase, iron-sulfur protein, Porphyromonas gingivalis	27.5475	72.42	5	24.7012	14
7	PG1614	fumarate reductase, iron-sulfur protein, Porphyromonas gingivalis	27.5475	159.19	11	36.6534	10
14	PG1615	fumarate reductase, flavoprotein subunit, Porphyromonas gingivalis	72.305	593.63	30	30.6028	6
12	PG1626	hypothetical protein, Porphyromonas gingivalis	60.9059	335.69	25	42.5993	8
10	PG1638	thioredoxin family protein, Porphyromonas gingivalis	37.0083	169.15	11	28.9634	12
17	PG1651	TPR domain protein, Porphyromonas gingivalis	112.411	540.65	26	29.1457	2
13	PG1652	hypothetical protein, Porphyromonas gingivalis	67.0537	123.743	22	35.2349	18
14	PG1656	methylmalonyl-CoA mutase, small subunit, Porphyromonas gingivalis	68.6958	38.67	5	8.89968	23
2	PG1662	hypothetical protein, Porphyromonas gingivalis	14.2086	65.36	2	17.7419	26
10	PG1666	conserved hypothetical protein, Porphyromonas gingivalis	40.1743	54.16	5	12.5	22
12	PG1676	phosphoenolpyruvate carboxykinase (ATP), Porphyromonas gingivalis	59.3552	73.68	7	11.7757	21
2	PG1684	hypothetical protein, Porphyromonas gingivalis	16.7386	74.3333	4	11.3924	22
5	PG1692	ABC transporter, ATP-binding protein, Porphyromonas gingivalis	24.1727	41.38	2	10.0457	34
14	PG1702	DNA gyrase, B subunit, Porphyromonas gingivalis	73.1252	40.32	6	13.6086	22
12	PG1702	DNA gyrase, B subunit, Porphyromonas gingivalis	73.1252	28.88	1	1.37615	36
21	PG1704	thiol:disulfide interchange protein dsbD, putative, Porphyromonas gingivalis	75.4769	55.98	5	6.01173	8
12	PG1704	thiol:disulfide interchange protein dsbD, putative, Porphyromonas gingivalis	75.4769	37.78	1	1.75953	30
13	PG1704	thiol:disulfide interchange protein dsbD, putative, Porphyromonas gingivalis	75.4769	66.3567	5	7.18475	22
15	PG1711	alpha-1,2-mannosidase family protein, Porphyromonas gingivalis	86.0206	33.68	5	8.63214	21
2	PG1713	lipoprotein, putative, Porphyromonas gingivalis	14.8617	59.54	1	10.4478	29
17	PG1715	hypothetical protein, Porphyromonas gingivalis	98.5858	92.21	7	9.92108	10
11	PG1726	PDZ domain protein, Porphyromonas gingivalis	53.3087	27.02	1	1.90678	24
3	PG1729	thiol peroxidase, Porphyromonas gingivalis	19.176	71.97	4	29.0503	14
4	PG1729	thiol peroxidase, Porphyromonas gingivalis	19.176	64.15	2	11.1732	21
14	PG1748	transketolase, Porphyromonas gingivalis	73.749	442.113	26	39.1111	8
8	PG1755	fructose-bisphosphate aldolase, class I, Porphyromonas gingivalis	32.9659	42.4	6	24.9147	34
9	PG1757	hypothetical protein, Porphyromonas gingivalis	37.6937	75.13	3	13.7026	19
8	PG1759	adhesion protein, putative, Porphyromonas gingivalis	34.9638	33.4133	6	26.6667	37
21	PG1762	protein-export membrane protein SecD/protein-export membrane protein SecF, Porphyromonas gingivalis	102.941	388.247	18	20.7627	2
20	PG1762	protein-export membrane protein SecD/protein-export membrane protein SecF, Porphyromonas gingivalis	102.941	217.619	12	15.8898	4
18	PG1762	protein-export membrane protein SecD/protein-export membrane protein SecF, Porphyromonas gingivalis	102.941	104.05	6	8.47458	7
17	PG1762	protein-export membrane protein SecD/protein-export membrane protein SecF, Porphyromonas gingivalis	102.941	63.8467	3	3.49576	11
19	PG1762	protein-export membrane protein SecD/protein-export membrane protein SecF, Porphyromonas gingivalis	102.941	184.773	13	14.7246	6
1	PG1765	acyl carrier protein, Porphyromonas gingivalis	8.7793	40.31	2	24.359	15
10	PG1776	dnaJ protein, Porphyromonas gingivalis	41.0805	25.78	2	5.22193	32
10	PG1780	8-amino-7-oxononanoate synthase, Porphyromonas gingivalis	43.7664	46.18	1	3.29114	26
7	PG1786	hypothetical protein, Porphyromonas gingivalis	32.3085	313.917	22	34.6939	4
8	PG1786	hypothetical protein, Porphyromonas gingivalis	32.3085	50.33	1	6.12245	29
10	PG1788	cysteine peptidase, putative, Porphyromonas gingivalis	47.4287	106.547	4	16.0757	15
9	PG1795	hypothetical protein, Porphyromonas gingivalis	28.8375	77.02	4	20.5128	18
11	PG1795	hypothetical protein, Porphyromonas gingivalis	28.8375	155.14	6	20.5128	12
10	PG1795	hypothetical protein, Porphyromonas gingivalis	28.8375	308.617	11	31.8681	8
12	PG1795	hypothetical protein, Porphyromonas gingivalis	28.8375	136.66	6	31.8681	17
13	PG1795	hypothetical protein, Porphyromonas gingivalis	28.8375	41.7	2	8.79121	26
5	PG1798	immunoreactive 46 kDa antigen PG99, Porphyromonas gingivalis	45.6716	31.89	1	3.20988	42
4	PG1801	v-type ATPase, subunit E, putative, Porphyromonas gingivalis	21.9311	194.88	10	55.6122	9
8	PG1802	hypothetical protein, Porphyromonas gingivalis	36.9368	116.87	8	37.1795	17
13	PG1803	v-type ATPase, subunit A, Porphyromonas gingivalis	65.568	327.834	20	41.0959	6
11	PG1804	v-type ATPase, subunit B, Porphyromonas gingivalis	48.1346	361.127	16	42.8246	5
5	PG1805	v-type ATPase, subunit D, Porphyromonas gingivalis	23.6747	33.67	4	24.0196	39
4	PG1809	2-oxoglutarate oxidoreductase, gamma subunit, Porphyromonas gingivalis	20.1006	417.197	21	53.5912	4
3	PG1809	2-oxoglutarate oxidoreductase, gamma subunit, Porphyromonas gingivalis	20.1006	60.34	4	14.3646	15
2	PG1809	2-oxoglutarate oxidoreductase, gamma subunit, Porphyromonas gingivalis	20.1006	51.8267	3	20.442	36
6	PG1810	2-oxoglutarate oxidoreductase, beta subunit, Porphyromonas gingivalis	24.8483	36.6467	6	21.7391	33
7	PG1810	2-oxoglutarate oxidoreductase, beta subunit, Porphyromonas gingivalis	24.8483	26.69	6	28.2609	31
9	PG1812	2-oxoglutarate oxidoreductase, alpha subunit, Porphyromonas gingivalis	38.7147	133.92	8	25.779	12
5	PG1823	hypothetical protein, Porphyromonas gingivalis	23.6712	31.78	2	18.4332	43
4	PG1823	hypothetical protein, Porphyromonas gingivalis	23.6712	1474.07	73	67.7419	1
3	PG1823	hypothetical protein, Porphyromonas gingivalis	23.6712	51.05	3	14.2857	17
13	PG1835	hypothetical protein, Porphyromonas gingivalis	50.8919	214.447	11	28.3516	11
12	PG1835	hypothetical protein, Porphyromonas gingivalis	50.8919	65.6567	6	17.8022	22
6	PG1837	hemagglutinin protein HagA, Porphyromonas gingivalis	233.243	41.06	3	2.31054	30
18	PG1844	lysine-specific cysteine proteinase, authentic frameshift, Porphyromonas gingivalis	187.7	64.6	6	6.58579	10
1	PG1844	lysine-specific cysteine proteinase, authentic frameshift, Porphyromonas gingivalis	187.7	35.29	3	2.07972	17
8	PG1844	lysine-specific cysteine proteinase, authentic frameshift, Porphyromonas gingivalis	187.7	66.5233	8	5.77701	24
13	PG1844	lysine-specific cysteine proteinase, authentic frameshift, Porphyromonas gingivalis	187.7	156.631	15	8.83882	16
11	PG1844	lysine-specific cysteine proteinase, authentic frameshift, Porphyromonas gingivalis	187.7	1005.43	53	17.6199	4
2	PG1844	lysine-specific cysteine proteinase, authentic frameshift, Porphyromonas gingivalis	187.7	250.746	18	10.6875	8
12	PG1844	lysine-specific cysteine proteinase, authentic frameshift, Porphyromonas gingivalis	187.7	659.289	36	17.7354	2
19	PG1844	lysine-specific cysteine proteinase, authentic frameshift, Porphyromonas gingivalis	187.7	64.83	7	5.77701	10
14	PG1844	lysine-specific cysteine proteinase, authentic frameshift, Porphyromonas gingivalis	187.7	55.14	3	2.77296	19
20	PG1844	lysine-specific cysteine proteinase, authentic frameshift, Porphyromonas gingivalis	187.7	328.74	31	23.2236	2
17	PG1844	lysine-specific cysteine proteinase, authentic frameshift, Porphyromonas gingivalis	187.7	28.76	5	5.14154	15
3	PG1844	lysine-specific cysteine proteinase, authentic frameshift, Porphyromonas gingivalis	187.7	74.4567	4	1.96418	12
15	PG1844	lysine-specific cysteine proteinase, authentic frameshift, Porphyromonas gingivalis	187.7	39.09	4	3.4662	20
10	PG1844	lysine-specific cysteine proteinase, authentic frameshift, Porphyromonas gingivalis	187.7	460.98	21	9.12767	7
5	PG1844	lysine-specific cysteine proteinase, authentic frameshift, Porphyromonas gingivalis	187.7	38.67	4	3.52397	35
7	PG1844	lysine-specific cysteine proteinase, authentic frameshift, Porphyromonas gingivalis	187.7	27.01	4	2.83073	30
9	PG1844	lysine-specific cysteine proteinase, authentic frameshift, Porphyromonas gingivalis	187.7	263.226	14	9.01213	8
4	PG1844	lysine-specific cysteine proteinase, authentic frameshift, Porphyromonas gingivalis	187.7	40.5	3	1.50202	30
5	PG1889	hypothetical protein, Porphyromonas gingivalis	24.7848	77.88	8	36.5297	19
6	PG1889	hypothetical protein, Porphyromonas gingivalis	24.7848	53.54	7	30.5936	23
15	PG1899	TonB-dependent receptor, putative, Porphyromonas gingivalis	88.649	123.8	13	17.1285	16
4	PG1910	ribosomal protein L17, Porphyromonas gingivalis	18.0247	40.38	3	11.25	31
9	PG1911	DNA-directed RNA polymerase, alpha subunit, Porphyromonas gingivalis	36.7751	173.891	7	26.9697	11
5	PG1912	ribosomal protein S4, Porphyromonas gingivalis	22.9132	95.98	6	29.3532	13
19	PG1918	preprotein translocase, SecY subunit, Porphyromonas gingivalis	48.4203	31.33	2	6.27803	14
21	PG1918	preprotein translocase, SecY subunit, Porphyromonas gingivalis	48.4203	58.2967	3	6.27803	7
20	PG1918	preprotein translocase, SecY subunit, Porphyromonas gingivalis	48.4203	32.12	2	6.27803	10
8	PG1918	preprotein translocase, SecY subunit, Porphyromonas gingivalis	48.4203	76.56	5	7.84753	22
3	PG1919	ribosomal protein L15, Porphyromonas gingivalis	15.5806	240.689	9	68.9189	2
1	PG1920	ribosomal protein L30, Porphyromonas gingivalis	6.68182	27.28	1	13.7931	20
4	PG1921	ribosomal protein S5, Porphyromonas gingivalis	17.8337	126.2	5	25	11
2	PG1922	ribosomal protein L18, Porphyromonas gingivalis	12.5279	124.267	5	38.5965	14
4	PG1923	ribosomal protein L6, Porphyromonas gingivalis	20.342	81.1067	4	18.5792	17
2	PG1924	ribosomal protein S8, Porphyromonas gingivalis	14.7881	52.3333	6	48.0916	35
4	PG1926	ribosomal protein L5, Porphyromonas gingivalis	20.8703	86.44	7	30.6452	15
2	PG1927	ribosomal protein L24, Porphyromonas gingivalis	11.5944	61.39	4	30.1887	28
2	PG1928	ribosomal protein L14, Porphyromonas gingivalis	13.0572	90.36	6	41.3223	16
2	PG1929	ribosomal protein S17, Porphyromonas gingivalis	9.98938	44.12	2	30.9524	40
3	PG1931	ribosomal protein L16, Porphyromonas gingivalis	16.3049	80.97	6	31.25	11
6	PG1932	ribosomal protein S3, Porphyromonas gingivalis	27.537	185.884	8	24.3902	5
2	PG1936	ribosomal protein L23, Porphyromonas gingivalis	11.088	45.66	4	22.6804	39
5	PG1937	ribosomal protein L4, Porphyromonas gingivalis	23.1956	66.8767	8	44.4976	24
5	PG1938	ribosomal protein L3, Porphyromonas gingivalis	21.8755	85.8233	4	10.7317	18
2	PG1939	ribosomal protein S10, Porphyromonas gingivalis	11.4413	66.5367	4	29.703	25
1	PG1939	ribosomal protein S10, Porphyromonas gingivalis	11.4413	30.95	2	18.8119	19
15	PG1940	translation elongation factor G, Porphyromonas gingivalis	78.2123	396.134	19	27.157	6
16	PG1940	translation elongation factor G, Porphyromonas gingivalis	78.2123	373.474	13	20.6506	7
4	PG1941	ribosomal protein S7, Porphyromonas gingivalis	18.0866	89.71	5	36.0759	14
3	PG1942	ribosomal protein S12, Porphyromonas gingivalis	14.76	45.65	1	5.97015	19
12	PG1948	hypothetical protein, Porphyromonas gingivalis	51.5393	110.01	14	35.0951	18
11	PG1948	hypothetical protein, Porphyromonas gingivalis	51.5393	281.93	12	33.8266	7
6	PG1953	YitT family protein, Porphyromonas gingivalis	33.6954	30.9	1	2.89389	38
21	PG1953	YitT family protein, Porphyromonas gingivalis	33.6954	31.79	1	2.89389	10
5	PG1953	YitT family protein, Porphyromonas gingivalis	33.6954	34.07	2	5.14469	38
2	PG1960	ribosomal protein L28, Porphyromonas gingivalis	9.00394	46.19	5	45.5696	38
1	PG1960	ribosomal protein L28, Porphyromonas gingivalis	9.00394	44.97	2	21.519	12
1	PG1978	hypothetical protein, Porphyromonas gingivalis	22.2123	183.916	10	43.1373	2
2	PG1989	hypothetical protein, Porphyromonas gingivalis	8.48956	62.66	3	27.7778	27
16	PG2008	hypothetical protein, Porphyromonas gingivalis	92.6858	215.967	24	39.2557	11
20	PG2024	arginine-specific protease ArgI polyprotein, Porphyromonas gingivalis	185.556	291.845	25	17.4678	3
18	PG2024	arginine-specific protease ArgI polyprotein, Porphyromonas gingivalis	185.556	73.3367	5	2.63775	9
10	PG2024	arginine-specific protease ArgI polyprotein, Porphyromonas gingivalis	185.556	644.139	35	17.8781	3
7	PG2024	arginine-specific protease ArgI polyprotein, Porphyromonas gingivalis	185.556	49.32	7	5.21688	22
13	PG2024	arginine-specific protease ArgI polyprotein, Porphyromonas gingivalis	185.556	585.388	56	13.7163	4
19	PG2024	arginine-specific protease ArgI polyprotein, Porphyromonas gingivalis	185.556	111.757	9	6.38921	7
4	PG2024	arginine-specific protease ArgI polyprotein, Porphyromonas gingivalis	185.556	47.63	7	4.27902	27
14	PG2024	arginine-specific protease ArgI polyprotein, Porphyromonas gingivalis	185.556	691.001	38	10.6682	4
15	PG2024	arginine-specific protease ArgI polyprotein, Porphyromonas gingivalis	185.556	316.35	19	9.20281	8
21	PG2024	arginine-specific protease ArgI polyprotein, Porphyromonas gingivalis	185.556	31.56	4	3.1653	11
12	PG2024	arginine-specific protease ArgI polyprotein, Porphyromonas gingivalis	185.556	609.06	32	14.83	3
11	PG2024	arginine-specific protease ArgI polyprotein, Porphyromonas gingivalis	185.556	1070.43	60	16.1782	3
5	PG2024	arginine-specific protease ArgI polyprotein, Porphyromonas gingivalis	185.556	141.825	14	6.85815	8
16	PG2024	arginine-specific protease ArgI polyprotein, Porphyromonas gingivalis	185.556	139.3	6	4.5721	15
6	PG2024	arginine-specific protease ArgI polyprotein, Porphyromonas gingivalis	185.556	200.065	15	8.85111	4
9	PG2024	arginine-specific protease ArgI polyprotein, Porphyromonas gingivalis	185.556	224.263	11	6.56506	9
2	PG2024	arginine-specific protease ArgI polyprotein, Porphyromonas gingivalis	185.556	334.05	21	8.7925	4
16	PG2029	hypothetical protein, Porphyromonas gingivalis	97.7035	799.137	42	41.2107	2
1	PG2029	hypothetical protein, Porphyromonas gingivalis	97.7035	80.72	3	2.91036	6
2	PG2049	hypothetical protein, Porphyromonas gingivalis	14.1188	53.21	2	20	33
2	PG2050	hypothetical protein, Porphyromonas gingivalis	10.3742	461.34	18	52.7473	2
1	PG2050	hypothetical protein, Porphyromonas gingivalis	10.3742	83.39	2	24.1758	5
5	PG2054	lipoprotein PG3, Porphyromonas gingivalis	22.6166	520.582	23	36.3229	1
8	PG2055	dihydroorotate dehydrogenase family protein, Porphyromonas gingivalis	35.7964	298.37	12	42.9448	4
9	PG2055	dihydroorotate dehydrogenase family protein, Porphyromonas gingivalis	35.7964	388.358	12	40.184	6
9	PG2066	hypothetical protein, Porphyromonas gingivalis	39.904	51.46	5	15.0997	27
10	PG2067	pyridoxal phosphate biosynthetic protein PdxA, Porphyromonas gingivalis	40.0543	30.71	1	5.47945	30
20	PG2082	POT family protein, Porphyromonas gingivalis	56.7084	53.17	1	1.75439	7
19	PG2082	POT family protein, Porphyromonas gingivalis	56.7084	51.26	3	6.04288	11
21	PG2082	POT family protein, Porphyromonas gingivalis	56.7084	73.22	2	3.50877	4
18	PG2082	POT family protein, Porphyromonas gingivalis	56.7084	47.81	3	4.87329	11
15	PG2102	immunoreactive 61 kDa antigen PG91, Porphyromonas gingivalis	61.0898	395.17	16	40.9259	7
16	PG2102	immunoreactive 61 kDa antigen PG91, Porphyromonas gingivalis	61.0898	40.28	2	7.96296	26
13	PG2102	immunoreactive 61 kDa antigen PG91, Porphyromonas gingivalis	61.0898	630.23	26	50.1852	3
12	PG2102	immunoreactive 61 kDa antigen PG91, Porphyromonas gingivalis	61.0898	37.02	5	17.037	31
14	PG2102	immunoreactive 61 kDa antigen PG91, Porphyromonas gingivalis	61.0898	599.56	28	43.1481	5
3	PG2105	hypothetical protein, Porphyromonas gingivalis	18.6215	200.506	11	57.2289	5
2	PG2105	hypothetical protein, Porphyromonas gingivalis	18.6215	324.583	16	57.2289	5
5	PG2106	hypothetical protein, Porphyromonas gingivalis	24.2429	94.69	9	44.0529	15
4	PG2106	hypothetical protein, Porphyromonas gingivalis	24.2429	811	31	48.8987	2
3	PG2106	hypothetical protein, Porphyromonas gingivalis	24.2429	125.353	4	18.5022	7
6	PG2106	hypothetical protein, Porphyromonas gingivalis	24.2429	54.65	4	18.5022	21
6	PG2112	hypothetical protein, Porphyromonas gingivalis	41.1395	89.06	6	11.3514	13
5	PG2117	ribosomal protein S16, Porphyromonas gingivalis	20.6567	55.8233	5	41.1458	28
4	PG2117	ribosomal protein S16, Porphyromonas gingivalis	20.6567	30.36	2	15.1042	35
5	PG2149	hypothetical protein, Porphyromonas gingivalis	26.6661	94.08	7	28.3333	16
9	PG2157	glutamine cyclotransferase-related protein, Porphyromonas gingivalis	36.3566	120.813	6	18.9189	13
2	PG2158	conserved hypothetical protein, Porphyromonas gingivalis	15.848	68.73	1	7.80142	23
4	PG2164	peptidyl-prolyl cis-trans isomerase, FKBP-type, Porphyromonas gingivalis	21.0388	145.057	8	52.973	10
3	PG2164	peptidyl-prolyl cis-trans isomerase, FKBP-type, Porphyromonas gingivalis	21.0388	57.5633	4	22.7027	16
11	PG2167	immunoreactive 53 kDa antigen PG123, Porphyromonas gingivalis	53.4909	1151.55	48	59.499	2
12	PG2167	immunoreactive 53 kDa antigen PG123, Porphyromonas gingivalis	53.4909	92.88	6	13.3612	19
3	PG2168	hypothetical protein, Porphyromonas gingivalis	21.1858	72.47	2	12.1693	13
5	PG2168	hypothetical protein, Porphyromonas gingivalis	21.1858	107.59	5	21.6931	10
4	PG2168	hypothetical protein, Porphyromonas gingivalis	21.1858	534.142	23	55.5556	3
6	PG2168	hypothetical protein, Porphyromonas gingivalis	21.1858	64.02	2	6.87831	18
7	PG2168	hypothetical protein, Porphyromonas gingivalis	21.1858	50.97	2	6.87831	21
6	PG2172	hypothetical protein, Porphyromonas gingivalis	26.6298	38.83	1	5.24194	32
5	PG2172	hypothetical protein, Porphyromonas gingivalis	26.6298	65.0367	4	17.3387	25
8	PG2173	outer membrane lipoprotein Omp28, Porphyromonas gingivalis	32.3966	237.257	17	43.1034	5
13	PG2174	hypothetical protein, Porphyromonas gingivalis	65.4357	264.774	13	24.0964	7
12	PG2174	hypothetical protein, Porphyromonas gingivalis	65.4357	437.486	22	36.3167	5
10	PG2177	NADH:ubiquinone oxidoreductase, Na translocating, F subunit, Porphyromonas gingivalis	46.3832	200.749	9	21.6019	9
6	PG2180	NADH:ubiquinone oxidoreductase, Na translocating, C subunit, Porphyromonas gingivalis	26.8607	124.07	5	25.4098	8
11	PG2182	NADH:ubiquinone oxidoreductase, Na translocating, A subunit, Porphyromonas gingivalis	49.7937	231.59	14	35.9202	8
6	PG2197	conserved hypothetical protein, Porphyromonas gingivalis	28.802	58.86	4	13.2075	20
9	PG2207	conserved domain protein, Porphyromonas gingivalis	38.3959	34.43	2	6.48968	30
13	PG2216	hypothetical protein, Porphyromonas gingivalis	61.3167	120.87	6	19.4444	19
14	PG2216	hypothetical protein, Porphyromonas gingivalis	61.3167	75.55	6	18.0556	16
12	PG2216	hypothetical protein, Porphyromonas gingivalis	61.3167	62.4	4	13.5417	23

## Sheet: W50ABK CE
Gel Band	Accession	Name	MW [kDa]	Mascot Score	Peptides	Sequence Coverage [%]	Rank
4	PG0026	hypothetical protein, Porphyromonas gingivalis	124.423	492.949	20	23.6866	5
25	PG0027	hypothetical protein, Porphyromonas gingivalis	43.2396	871.225	30	55.7545	1
30	PG0037	ribosomal protein L19, Porphyromonas gingivalis	14.0798	30.29	2	23.1405	50
32	PG0037	ribosomal protein L19, Porphyromonas gingivalis	14.0798	97.54	2	23.1405	15
33	PG0037	ribosomal protein L19, Porphyromonas gingivalis	14.0798	225.09	11	31.405	3
34	PG0037	ribosomal protein L19, Porphyromonas gingivalis	14.0798	65.63	2	13.2231	34
6	PG0043	beta-hexosaminidase, Porphyromonas gingivalis	87.6053	30.69	3	4.2471	32
7	PG0047	cell division protein FtsH, putative, Porphyromonas gingivalis	74.7414	107.97	5	11.4413	18
10	PG0056	hypothetical protein, Porphyromonas gingivalis	63.9657	41.79	2	7.59717	35
25	PG0056	hypothetical protein, Porphyromonas gingivalis	63.9657	28.79	1	2.65018	45
4	PG0056	hypothetical protein, Porphyromonas gingivalis	63.9657	55.48	2	4.59364	14
8	PG0056	hypothetical protein, Porphyromonas gingivalis	63.9657	351.217	16	28.9753	4
9	PG0056	hypothetical protein, Porphyromonas gingivalis	63.9657	61.05	3	6.5371	30
34	PG0059	hypothetical protein, Porphyromonas gingivalis	14.2366	81.13	3	34.6457	23
10	PG0071	UDP-3-O-acyl-GlcNAc deacetylase, Porphyromonas gingivalis	51.6579	113.15	4	14.0693	15
26	PG0076	N-acetylmuramoyl-L-alanine amidase, family 4, Porphyromonas gingivalis	36.1922	81.57	2	8.6262	19
4	PG0081	hypothetical protein, Porphyromonas gingivalis	81.598	38.33	1	1.7931	18
32	PG0090	Dps family protein, Porphyromonas gingivalis	17.8533	84.57	3	14.4654	20
24	PG0093	HlyD family secretion protein, Porphyromonas gingivalis	35.9898	36.2	2	11.4804	13
34	PG0093	HlyD family secretion protein, Porphyromonas gingivalis	35.9898	30.14	2	10.2719	58
9	PG0094	outer membrane efflux protein, putative, Porphyromonas gingivalis	55.5742	482.69	18	42.3154	6
28	PG0097	conserved hypothetical protein TIGR01033, Porphyromonas gingivalis	26.439	62.82	1	6.95652	23
34	PG0121	DNA-binding protein HU, Porphyromonas gingivalis	9.47218	200.2	4	47.7273	2
26	PG0128	conserved domain protein, Porphyromonas gingivalis	37.2975	26.63	1	4.93827	41
10	PG0137	aminoacyl-histidine dipeptidase, Porphyromonas gingivalis	53.5327	44.55	3	14.876	34
26	PG0141	spoOJ protein, Porphyromonas gingivalis	32.6294	96.95	6	33.91	16
28	PG0142	SpoOJ regulator protein, Porphyromonas gingivalis	28.1121	36.93	2	13.5659	32
32	PG0147	hypothetical protein, Porphyromonas gingivalis	20.176	63.38	2	24.581	30
25	PG0151	signal recognition particle-docking protein FtsY, Porphyromonas gingivalis	34.1592	42.32	2	8.51735	39
26	PG0151	signal recognition particle-docking protein FtsY, Porphyromonas gingivalis	34.1592	205.68	6	35.6467	6
10	PG0159	endopeptidase PepO, Porphyromonas gingivalis	78.7838	83.1	1	3.33817	18
6	PG0159	endopeptidase PepO, Porphyromonas gingivalis	78.7838	1044.54	41	39.7678	2
7	PG0159	endopeptidase PepO, Porphyromonas gingivalis	78.7838	653.092	27	36.2845	2
8	PG0159	endopeptidase PepO, Porphyromonas gingivalis	78.7838	163.167	7	17.852	15
9	PG0159	endopeptidase PepO, Porphyromonas gingivalis	78.7838	75.26	2	6.38607	26
30	PG0167	ribosomal protein L25, Porphyromonas gingivalis	20.9844	157.09	4	36.4583	11
10	PG0185	ragA protein, Porphyromonas gingivalis	112.361	55.37	5	7.66962	26
21	PG0185	ragA protein, Porphyromonas gingivalis	112.361	130.48	3	3.93314	9
22	PG0185	ragA protein, Porphyromonas gingivalis	112.361	66.08	2	2.7532	14
28	PG0185	ragA protein, Porphyromonas gingivalis	112.361	28.51	4	5.99803	38
4	PG0185	ragA protein, Porphyromonas gingivalis	112.361	1095.33	46	37.0698	1
5	PG0185	ragA protein, Porphyromonas gingivalis	112.361	3213.65	132	55.6539	1
6	PG0185	ragA protein, Porphyromonas gingivalis	112.361	1462.4	59	46.5093	1
7	PG0185	ragA protein, Porphyromonas gingivalis	112.361	343.07	15	18.3874	11
8	PG0185	ragA protein, Porphyromonas gingivalis	112.361	193.1	10	11.9961	11
9	PG0185	ragA protein, Porphyromonas gingivalis	112.361	82.68	5	7.9646	24
10	PG0186	lipoprotein RagB, Porphyromonas gingivalis	56.4345	2173.04	109	62.475	1
21	PG0186	lipoprotein RagB, Porphyromonas gingivalis	56.4345	207.78	7	24.9501	2
22	PG0186	lipoprotein RagB, Porphyromonas gingivalis	56.4345	40.74	1	2.39521	24
24	PG0186	lipoprotein RagB, Porphyromonas gingivalis	56.4345	25.59	3	13.1737	15
25	PG0186	lipoprotein RagB, Porphyromonas gingivalis	56.4345	56.79	2	7.58483	29
26	PG0186	lipoprotein RagB, Porphyromonas gingivalis	56.4345	80.9267	3	8.98204	20
28	PG0186	lipoprotein RagB, Porphyromonas gingivalis	56.4345	53.28	4	12.5749	26
30	PG0186	lipoprotein RagB, Porphyromonas gingivalis	56.4345	90.65	2	8.38323	24
9	PG0186	lipoprotein RagB, Porphyromonas gingivalis	56.4345	573.374	24	53.0938	5
22	PG0188	hypothetical protein, Porphyromonas gingivalis	50.6804	76.84	4	10.5263	11
30	PG0189	hypothetical protein, Porphyromonas gingivalis	25.6771	62	2	12.3404	37
5	PG0191	outer membrane protein, putative, Porphyromonas gingivalis	101.805	86.6233	5	6.50954	5
6	PG0191	outer membrane protein, putative, Porphyromonas gingivalis	101.805	60.56	3	3.7037	24
31	PG0192	cationic outer membrane protein OmpH, Porphyromonas gingivalis	20.1153	112.14	2	19.5402	18
32	PG0192	cationic outer membrane protein OmpH, Porphyromonas gingivalis	20.1153	122.723	4	25.8621	11
32	PG0193	cationic outer membrane protein OmpH, Porphyromonas gingivalis	18.7978	94.6333	3	20.2454	16
26	PG0217	hypothetical protein, Porphyromonas gingivalis	33.1261	89.81	4	21.2121	18
27	PG0217	hypothetical protein, Porphyromonas gingivalis	33.1261	97.5	2	8.08081	14
26	PG0218	hypothetical protein, Porphyromonas gingivalis	35.5746	53.13	1	4.38871	24
27	PG0218	hypothetical protein, Porphyromonas gingivalis	35.5746	46.78	1	4.38871	26
4	PG0224	conserved hypothetical protein, Porphyromonas gingivalis	23.0645	32.21	1	5.18868	23
4	PG0226	transglutaminase-related protein, Porphyromonas gingivalis	100.812	28.1	5	7.13489	27
5	PG0226	transglutaminase-related protein, Porphyromonas gingivalis	100.812	216.93	7	10.0334	3
6	PG0226	transglutaminase-related protein, Porphyromonas gingivalis	100.812	139.183	6	6.13155	13
4	PG0232	zinc carboxypeptidase, putative, Porphyromonas gingivalis	91.4608	37.26	4	7.18636	19
8	PG0236	hypothetical protein, Porphyromonas gingivalis	55.6355	54.63	2	4.34783	30
25	PG0241	hypothetical protein, Porphyromonas gingivalis	32.0756	27.64	1	5.6338	46
26	PG0241	hypothetical protein, Porphyromonas gingivalis	32.0756	375.87	20	42.6056	3
27	PG0241	hypothetical protein, Porphyromonas gingivalis	32.0756	404.653	15	30.2817	2
28	PG0241	hypothetical protein, Porphyromonas gingivalis	32.0756	33.58	1	4.57746	35
22	PG0245	universal stress protein family, Porphyromonas gingivalis	42.5202	123.64	3	13.7838	8
23	PG0245	universal stress protein family, Porphyromonas gingivalis	42.5202	74.82	1	4.05405	4
27	PG0245	universal stress protein family, Porphyromonas gingivalis	42.5202	84.6667	3	11.3514	17
29	PG0245	universal stress protein family, Porphyromonas gingivalis	42.5202	85.12	3	13.7838	15
10	PG0249	oxaloacetate decarboxylase, putative, Porphyromonas gingivalis	69.7009	57.79	6	10.9855	24
21	PG0249	oxaloacetate decarboxylase, putative, Porphyromonas gingivalis	69.7009	28.33	4	7.26979	28
7	PG0249	oxaloacetate decarboxylase, putative, Porphyromonas gingivalis	69.7009	518.347	24	42.4879	5
8	PG0249	oxaloacetate decarboxylase, putative, Porphyromonas gingivalis	69.7009	292.547	21	36.8336	8
9	PG0249	oxaloacetate decarboxylase, putative, Porphyromonas gingivalis	69.7009	113.223	4	10.0162	20
27	PG0254	N utilization substance protein A, putative, Porphyromonas gingivalis	50.1882	30.38	2	6.53153	34
9	PG0254	N utilization substance protein A, putative, Porphyromonas gingivalis	50.1882	228.37	9	27.9279	16
7	PG0255	translation initiation factor IF-2, Porphyromonas gingivalis	107.468	81.7	5	7.2523	24
29	PG0258	ABC transporter, ATP-binding protein, Porphyromonas gingivalis	27.5764	52.43	1	5.2	23
26	PG0270	redox-sensitive transcriptional activator OxyR, Porphyromonas gingivalis	35.1232	29.22	3	11.3636	39
27	PG0270	redox-sensitive transcriptional activator OxyR, Porphyromonas gingivalis	35.1232	25.45	3	19.1558	37
23	PG0276	conserved hypothetical protein, Porphyromonas gingivalis	46.3477	40.23	2	8.10127	7
26	PG0287	hypothetical protein, Porphyromonas gingivalis	35.1271	27.16	2	9.58466	40
32	PG0288	lipoprotein, putative, Porphyromonas gingivalis	55.8655	34.76	1	2.64766	41
9	PG0288	lipoprotein, putative, Porphyromonas gingivalis	55.8655	323.227	13	27.6986	10
26	PG0289	hypothetical protein, Porphyromonas gingivalis	39.2901	114.74	4	20.5202	14
27	PG0289	hypothetical protein, Porphyromonas gingivalis	39.2901	485.075	11	38.4393	1
9	PG0290	hypothetical protein, Porphyromonas gingivalis	56.5094	437.424	12	31.5891	7
22	PG0291	hypothetical protein, Porphyromonas gingivalis	41.6433	139.247	5	18.2825	7
30	PG0293	secretion activator protein, putative, Porphyromonas gingivalis	21.9146	209.78	5	27.6042	8
28	PG0303	iron-sulfur cluster binding protein, Porphyromonas gingivalis	29.9789	58.1167	6	41.0345	24
29	PG0303	iron-sulfur cluster binding protein, Porphyromonas gingivalis	29.9789	49.26	2	19.6552	26
10	PG0304	NADH dehydrogenase, 51 kDa subunit, putative, Porphyromonas gingivalis	47.0311	293.321	12	28.2167	6
21	PG0304	NADH dehydrogenase, 51 kDa subunit, putative, Porphyromonas gingivalis	47.0311	219.389	12	27.5395	1
22	PG0304	NADH dehydrogenase, 51 kDa subunit, putative, Porphyromonas gingivalis	47.0311	74.68	4	16.93	12
29	PG0305	membrane protein, putative, Porphyromonas gingivalis	34.8043	58.84	1	5.50459	21
28	PG0306	conserved hypothetical protein, Porphyromonas gingivalis	23.0794	248.926	9	41.8605	4
10	PG0308	NADH:ubiquinone oxidoreductase, Na translocating, E subunit, Porphyromonas gingivalis	20.3611	33.98	1	5.26316	40
4	PG0308	NADH:ubiquinone oxidoreductase, Na translocating, E subunit, Porphyromonas gingivalis	20.3611	35.2	3	18.9474	20
27	PG0311	glycosyl transferase, group 2 family protein, Porphyromonas gingivalis	36.0537	25.44	1	7.88644	38
33	PG0314	ribosomal protein L21, Porphyromonas gingivalis	13.5224	83.08	5	34.1667	14
34	PG0314	ribosomal protein L21, Porphyromonas gingivalis	13.5224	197.487	7	44.1667	3
33	PG0319	hypothetical protein, Porphyromonas gingivalis	15.3571	51.76	1	7.74648	25
34	PG0319	hypothetical protein, Porphyromonas gingivalis	15.3571	60.64	2	7.74648	37
24	PG0326	hypothetical protein, Porphyromonas gingivalis	46.8099	121.04	2	5.59611	7
25	PG0326	hypothetical protein, Porphyromonas gingivalis	46.8099	72.15	2	9.97567	23
27	PG0329	formiminotransferase-cyclodeaminase-related protein, Porphyromonas gingivalis	33.174	108.93	4	15	12
31	PG0330	DNA-binding protein, histone-like family, Porphyromonas gingivalis	18.2396	109.71	2	23.9766	20
32	PG0330	DNA-binding protein, histone-like family, Porphyromonas gingivalis	18.2396	90.23	1	7.60234	18
21	PG0332	transcription termination factor Rho, Porphyromonas gingivalis	72.1952	79.09	3	6.83891	11
28	PG0332	transcription termination factor Rho, Porphyromonas gingivalis	72.1952	29.78	1	2.58359	37
28	PG0356	conserved hypothetical protein, Porphyromonas gingivalis	29.0578	122.307	5	26.1538	7
29	PG0356	conserved hypothetical protein, Porphyromonas gingivalis	29.0578	116.803	3	22.6923	9
30	PG0360	lemA protein, Porphyromonas gingivalis	22.1035	246.04	5	26.5306	6
31	PG0360	lemA protein, Porphyromonas gingivalis	22.1035	186.167	3	22.9592	10
35	PG0360	lemA protein, Porphyromonas gingivalis	22.1035	233.491	10	29.0816	1
7	PG0368	DNA topoisomerase IV, B subunit, putative, Porphyromonas gingivalis	73.0364	30.31	3	7.45342	38
30	PG0373	hypothetical protein, Porphyromonas gingivalis	25.0006	77.3	3	22.5225	28
32	PG0375	ribosomal protein L13, Porphyromonas gingivalis	17.036	115.89	4	33.7748	12
33	PG0376	ribosomal protein S9, Porphyromonas gingivalis	14.5172	68.27	3	19.5312	21
34	PG0376	ribosomal protein S9, Porphyromonas gingivalis	14.5172	32.47	1	12.5	56
26	PG0377	ribosomal protein S2, Porphyromonas gingivalis	31.4203	44.64	2	14.2349	28
27	PG0377	ribosomal protein S2, Porphyromonas gingivalis	31.4203	284.616	17	61.5658	4
28	PG0377	ribosomal protein S2, Porphyromonas gingivalis	31.4203	77.28	4	22.0641	15
29	PG0377	ribosomal protein S2, Porphyromonas gingivalis	31.4203	70.13	3	19.2171	17
29	PG0378	translation elongation factor Ts, Porphyromonas gingivalis	30.1114	49.52	1	6.56934	25
34	PG0386	site-specific recombinase, phage integrase family / ribosomal subunit interface protein, Porphyromonas gingivalis	46.1813	149.65	5	9.75	7
22	PG0387	translation elongation factor Tu, Porphyromonas gingivalis	43.6712	447.52	11	33.6709	4
24	PG0387	translation elongation factor Tu, Porphyromonas gingivalis	43.6712	44.79	2	8.10127	12
25	PG0387	translation elongation factor Tu, Porphyromonas gingivalis	43.6712	152.517	4	16.7089	17
26	PG0387	translation elongation factor Tu, Porphyromonas gingivalis	43.6712	125.83	4	16.2025	12
27	PG0387	translation elongation factor Tu, Porphyromonas gingivalis	43.6712	94.28	3	12.4051	15
28	PG0387	translation elongation factor Tu, Porphyromonas gingivalis	43.6712	90.89	2	9.11392	12
30	PG0387	translation elongation factor Tu, Porphyromonas gingivalis	43.6712	67.08	2	7.34177	34
31	PG0387	translation elongation factor Tu, Porphyromonas gingivalis	43.6712	57.66	2	7.34177	25
32	PG0387	translation elongation factor Tu, Porphyromonas gingivalis	43.6712	53.52	1	4.05063	32
30	PG0389	transcription antitermination protein NusG, Porphyromonas gingivalis	20.2036	82.5	1	11.1732	27
32	PG0390	ribosomal protein L11, Porphyromonas gingivalis	15.5973	126.05	3	28.9655	10
33	PG0390	ribosomal protein L11, Porphyromonas gingivalis	15.5973	134.69	3	28.9655	8
34	PG0390	ribosomal protein L11, Porphyromonas gingivalis	15.5973	123.413	4	28.9655	11
28	PG0391	ribosomal protein L1, Porphyromonas gingivalis	24.9524	39.4	3	18.5345	30
29	PG0391	ribosomal protein L1, Porphyromonas gingivalis	24.9524	695.737	20	45.2586	2
30	PG0391	ribosomal protein L1, Porphyromonas gingivalis	24.9524	42.77	2	12.069	46
33	PG0391	ribosomal protein L1, Porphyromonas gingivalis	24.9524	42.79	2	13.3621	32
34	PG0391	ribosomal protein L1, Porphyromonas gingivalis	24.9524	79.97	5	20.6897	25
31	PG0392	ribosomal protein L10, Porphyromonas gingivalis	19.2132	333.662	11	64.3678	4
33	PG0392	ribosomal protein L10, Porphyromonas gingivalis	19.2132	39.74	2	16.092	35
34	PG0393	ribosomal protein L7/L12, Porphyromonas gingivalis	12.6788	181.14	8	77.6	4
4	PG0394	DNA-directed RNA polymerase, beta subunit, Porphyromonas gingivalis	142.252	213.205	12	15.6816	6
36	PG0395	DNA-directed RNA polymerase, beta' subunit, Porphyromonas gingivalis	160.159	219.953	10	9.49058	2
4	PG0395	DNA-directed RNA polymerase, beta' subunit, Porphyromonas gingivalis	160.159	34.55	5	5.02442	21
9	PG0401	KH/HDIG domain protein, Porphyromonas gingivalis	57.1997	293.6	15	39.3762	13
26	PG0412	DNA mismatch repair protein MutL, Porphyromonas gingivalis	68.7724	39.72	2	3.23625	31
32	PG0423	hypothetical protein, Porphyromonas gingivalis	9.26167	51.15	2	21.25	34
33	PG0423	hypothetical protein, Porphyromonas gingivalis	9.26167	34.16	3	21.25	38
10	PG0429	pyruvate synthase, Porphyromonas gingivalis	67.5034	70.18	2	5.00808	20
22	PG0429	pyruvate synthase, Porphyromonas gingivalis	67.5034	46.98	1	2.10016	20
28	PG0429	pyruvate synthase, Porphyromonas gingivalis	67.5034	38.26	1	2.10016	31
34	PG0429	pyruvate synthase, Porphyromonas gingivalis	67.5034	28.83	1	2.90792	60
7	PG0429	pyruvate synthase, Porphyromonas gingivalis	67.5034	432.623	20	34.895	7
8	PG0429	pyruvate synthase, Porphyromonas gingivalis	67.5034	138.97	5	10.1777	17
9	PG0429	pyruvate synthase, Porphyromonas gingivalis	67.5034	70.34	1	2.10016	28
25	PG0430	oxidoreductase, putative, Porphyromonas gingivalis	37.0667	157.903	6	16.4179	16
27	PG0430	oxidoreductase, putative, Porphyromonas gingivalis	37.0667	46.73	1	3.58209	27
30	PG0430	oxidoreductase, putative, Porphyromonas gingivalis	37.0667	43.78	2	7.16418	44
6	PG0436	capsular polysaccharide transport protein, putative, Porphyromonas gingivalis	92.6743	120.853	4	8.27251	15
28	PG0437	polysaccharide export protein, BexD/CtrA/VexA family, Porphyromonas gingivalis	34.7914	36.46	2	11.7264	33
29	PG0437	polysaccharide export protein, BexD/CtrA/VexA family, Porphyromonas gingivalis	34.7914	147.953	17	38.7622	6
25	PG0443	hemagglutinin-related protein, Porphyromonas gingivalis	39.3134	38.25	3	14.0805	42
22	PG0445	peptidase T, Porphyromonas gingivalis	44.8373	67.44	2	5.67901	13
21	PG0448	hypothetical protein, Porphyromonas gingivalis	48.4478	188.37	9	28.1106	3
22	PG0448	hypothetical protein, Porphyromonas gingivalis	48.4478	118.293	4	13.3641	9
21	PG0452	hypothetical protein, Porphyromonas gingivalis	79.4557	51.3	2	4.8951	18
27	PG0452	hypothetical protein, Porphyromonas gingivalis	79.4557	44.18	2	4.61538	28
34	PG0452	hypothetical protein, Porphyromonas gingivalis	79.4557	31.62	1	1.81818	57
6	PG0452	hypothetical protein, Porphyromonas gingivalis	79.4557	844.727	36	45.7343	3
7	PG0452	hypothetical protein, Porphyromonas gingivalis	79.4557	129.66	9	15.1049	16
8	PG0452	hypothetical protein, Porphyromonas gingivalis	79.4557	62.34	2	4.1958	28
9	PG0452	hypothetical protein, Porphyromonas gingivalis	79.4557	120.23	7	10.9091	19
21	PG0462	transporter, putative, Porphyromonas gingivalis	50.6069	31.9	2	9.20771	27
22	PG0462	transporter, putative, Porphyromonas gingivalis	50.6069	45.75	2	7.70878	22
25	PG0462	transporter, putative, Porphyromonas gingivalis	50.6069	48.26	2	5.99572	33
26	PG0462	transporter, putative, Porphyromonas gingivalis	50.6069	178.83	6	18.4154	8
27	PG0462	transporter, putative, Porphyromonas gingivalis	50.6069	214.36	7	17.773	6
21	PG0463	folylpolyglutamate synthase, Porphyromonas gingivalis	47.6362	57.43	3	6.75991	16
33	PG0482	hypothetical protein, Porphyromonas gingivalis	16.2504	44.98	1	18.8811	30
34	PG0485	preprotein translocase, YajC subunit, Porphyromonas gingivalis	12.5657	115.73	3	24.1071	13
7	PG0491	conserved hypothetical protein, Porphyromonas gingivalis	80.0565	113.8	3	6.88202	17
28	PG0514	preprotein translocase, SecA subunit, Porphyromonas gingivalis	126.392	28.44	1	1.98735	39
4	PG0514	preprotein translocase, SecA subunit, Porphyromonas gingivalis	126.392	766.701	40	36.3144	4
6	PG0514	preprotein translocase, SecA subunit, Porphyromonas gingivalis	126.392	109.437	7	7.76874	17
7	PG0514	preprotein translocase, SecA subunit, Porphyromonas gingivalis	126.392	90.91	5	5.42005	19
25	PG0516	conserved hypothetical protein, Porphyromonas gingivalis	47.4829	60.25	1	3.85542	28
10	PG0520	chaperonin, 60 kDa, Porphyromonas gingivalis	58.0571	61.87	4	8.62385	22
8	PG0520	chaperonin, 60 kDa, Porphyromonas gingivalis	58.0571	699.592	29	49.1743	2
9	PG0520	chaperonin, 60 kDa, Porphyromonas gingivalis	58.0571	52.97	3	10.0917	32
7	PG0526	membrane protein, putative, Porphyromonas gingivalis	71.9616	88.67	4	10.0478	20
29	PG0535	conserved hypothetical protein, Porphyromonas gingivalis	23.6211	99.04	3	12.6214	12
10	PG0537	aminoacyl-histidine dipeptidase, Porphyromonas gingivalis	54.1874	98.04	5	11.7284	16
27	PG0537	aminoacyl-histidine dipeptidase, Porphyromonas gingivalis	54.1874	48.49	3	5.76132	25
4	PG0537	aminoacyl-histidine dipeptidase, Porphyromonas gingivalis	54.1874	27.97	1	3.29218	28
9	PG0537	aminoacyl-histidine dipeptidase, Porphyromonas gingivalis	54.1874	307.083	14	26.9547	12
10	PG0538	outer membrane efflux protein, Porphyromonas gingivalis	52.0637	152.59	6	18.6147	11
24	PG0539	conserved hypothetical protein, Porphyromonas gingivalis	38.3561	183.22	7	30.5714	5
4	PG0540	AcrB/AcrD/AcrF family protein, Porphyromonas gingivalis	115.54	71.1967	7	7.9123	11
5	PG0540	AcrB/AcrD/AcrF family protein, Porphyromonas gingivalis	115.54	42.79	4	4.9571	9
21	PG0547	conserved hypothetical protein, Porphyromonas gingivalis	46.8411	62.42	1	3.26633	15
22	PG0547	conserved hypothetical protein, Porphyromonas gingivalis	46.8411	193.867	10	28.1407	6
4	PG0548	pyruvate ferredoxin/flavodoxin oxidoreductase family protein, Porphyromonas gingivalis	131.839	83.9833	10	12.741	9
10	PG0561	peptidase, M20/M25/M40 family, Porphyromonas gingivalis	50.1633	64.07	2	4.65632	21
30	PG0568	translation elongation factor P, Porphyromonas gingivalis	21.1657	75.18	2	14.8936	29
9	PG0583	cell division protein FtsA, Porphyromonas gingivalis	53.8753	34.98	1	4.5929	38
9	PG0589	GMP synthase, Porphyromonas gingivalis	56.6724	35.49	1	3.16206	37
34	PG0592	ribosomal protein L31, Porphyromonas gingivalis	9.79205	42.82	1	16.4706	48
10	PG0593	HtrA protein, Porphyromonas gingivalis	52.7442	125.35	3	9.83936	14
21	PG0593	HtrA protein, Porphyromonas gingivalis	52.7442	153.963	8	16.4659	7
22	PG0593	HtrA protein, Porphyromonas gingivalis	52.7442	482.381	14	35.9438	2
23	PG0593	HtrA protein, Porphyromonas gingivalis	52.7442	35.85	1	2.81124	9
24	PG0593	HtrA protein, Porphyromonas gingivalis	52.7442	96.89	2	6.0241	8
25	PG0593	HtrA protein, Porphyromonas gingivalis	52.7442	128.87	6	14.4578	19
28	PG0593	HtrA protein, Porphyromonas gingivalis	52.7442	27.55	2	7.02811	41
32	PG0593	HtrA protein, Porphyromonas gingivalis	52.7442	36.06	2	4.61847	39
34	PG0593	HtrA protein, Porphyromonas gingivalis	52.7442	68.75	2	6.62651	32
27	PG0594	RNA polymerase sigma-70 factor, Porphyromonas gingivalis	32.5824	94.2367	4	18.8153	16
34	PG0595	ribosomal protein S6, Porphyromonas gingivalis	13.5852	111.09	5	39.3162	14
34	PG0596	ribosomal protein S18, Porphyromonas gingivalis	10.6148	38.9	2	23.3333	50
30	PG0597	ribosomal protein L9, Porphyromonas gingivalis	19.4505	50.29	1	12.2905	42
31	PG0597	ribosomal protein L9, Porphyromonas gingivalis	19.4505	199.127	6	29.6089	9
32	PG0597	ribosomal protein L9, Porphyromonas gingivalis	19.4505	157.17	5	29.6089	4
10	PG0599	3,4-dihydroxy-2-butanone 4-phosphate synthase/GTP cyclohydrolase II, Porphyromonas gingivalis	45.5502	38.52	1	5.4321	37
27	PG0602	hypothetical protein, Porphyromonas gingivalis	38.0478	70.92	2	11.2717	18
30	PG0620	ATP-dependent protease La, Porphyromonas gingivalis	91.7583	45.01	1	1.48148	43
6	PG0620	ATP-dependent protease La, Porphyromonas gingivalis	91.7583	70.03	8	13.7037	22
30	PG0621	conserved hypothetical protein, Porphyromonas gingivalis	20.8506	91.68	1	6.04396	23
29	PG0628	ABC transporter, ATP-binding protein, Porphyromonas gingivalis	28.507	40.29	1	9.96016	28
29	PG0631	MotA/TolQ/ExbB proton channel family protein, Porphyromonas gingivalis	22.0377	106.7	5	19.1176	10
8	PG0639	signal peptide peptidase SppA, 67K type, Porphyromonas gingivalis	65.2117	235.43	8	22.3529	9
9	PG0639	signal peptide peptidase SppA, 67K type, Porphyromonas gingivalis	65.2117	731.55	28	37.3109	2
6	PG0668	TonB-dependent receptor, Porphyromonas gingivalis	84.4657	444.197	16	25.4954	8
7	PG0668	TonB-dependent receptor, Porphyromonas gingivalis	84.4657	472.133	15	24.3065	6
28	PG0669	heme-binding protein FetB, Porphyromonas gingivalis	32.6045	985.25	35	54.6075	1
29	PG0669	heme-binding protein FetB, Porphyromonas gingivalis	32.6045	29.16	2	6.14334	33
31	PG0674	indolepyruvate ferredoxin oxidoreductase, beta subunit, Porphyromonas gingivalis	21.067	46.76	2	19.2893	27
8	PG0675	indolepyruvate ferredoxin oxidoreductase, alpha subunit, Porphyromonas gingivalis	58.3663	134.11	7	16.2617	18
29	PG0676	oxidoreductase, short chain dehydrogenase/reductase family, Porphyromonas gingivalis	27.3189	35.6	2	14.2292	30
10	PG0679	outer membrane efflux protein, Porphyromonas gingivalis	49.6928	34.9	1	3.82883	39
7	PG0683	ABC transporter, permease protein, putative, Porphyromonas gingivalis	89.8593	33.92	2	3.80711	37
30	PG0685	ABC transporter, ATP-binding protein, Porphyromonas gingivalis	23.8816	160.16	5	26.484	10
34	PG0685	ABC transporter, ATP-binding protein, Porphyromonas gingivalis	23.8816	29.98	2	12.3288	59
9	PG0686	conserved hypothetical protein, Porphyromonas gingivalis	59.5401	25.04	3	5.41586	42
10	PG0687	succinate-semialdehyde dehydrogenase, Porphyromonas gingivalis	48.2906	47.47	3	8.42572	31
21	PG0687	succinate-semialdehyde dehydrogenase, Porphyromonas gingivalis	48.2906	53.8633	4	11.7517	17
10	PG0692	4-hydroxybutyryl-CoA dehydratase, Porphyromonas gingivalis	53.9996	46.47	5	12.7572	33
21	PG0694	immunoreactive 42 kDa antigen PG33, Porphyromonas gingivalis	42.4252	80.5	5	20.2632	10
22	PG0694	immunoreactive 42 kDa antigen PG33, Porphyromonas gingivalis	42.4252	291.305	10	33.6842	5
23	PG0694	immunoreactive 42 kDa antigen PG33, Porphyromonas gingivalis	42.4252	761.167	32	39.4737	2
24	PG0694	immunoreactive 42 kDa antigen PG33, Porphyromonas gingivalis	42.4252	2469.22	71	58.1579	1
25	PG0694	immunoreactive 42 kDa antigen PG33, Porphyromonas gingivalis	42.4252	219.49	5	21.8421	10
26	PG0694	immunoreactive 42 kDa antigen PG33, Porphyromonas gingivalis	42.4252	137.013	4	15.2632	10
27	PG0694	immunoreactive 42 kDa antigen PG33, Porphyromonas gingivalis	42.4252	310.95	8	22.6316	3
28	PG0694	immunoreactive 42 kDa antigen PG33, Porphyromonas gingivalis	42.4252	290.773	9	35.2632	3
29	PG0694	immunoreactive 42 kDa antigen PG33, Porphyromonas gingivalis	42.4252	178.47	5	18.1579	5
30	PG0694	immunoreactive 42 kDa antigen PG33, Porphyromonas gingivalis	42.4252	106.04	3	12.6316	20
31	PG0694	immunoreactive 42 kDa antigen PG33, Porphyromonas gingivalis	42.4252	165.267	3	11.5789	13
33	PG0694	immunoreactive 42 kDa antigen PG33, Porphyromonas gingivalis	42.4252	135.73	2	7.89474	7
34	PG0694	immunoreactive 42 kDa antigen PG33, Porphyromonas gingivalis	42.4252	120.05	3	7.89474	12
21	PG0695	immunoreactive 43 kDa antigen PG32, Porphyromonas gingivalis	43.3971	69.71	4	18.4143	14
22	PG0695	immunoreactive 43 kDa antigen PG32, Porphyromonas gingivalis	43.3971	885.18	40	57.289	1
23	PG0695	immunoreactive 43 kDa antigen PG32, Porphyromonas gingivalis	43.3971	1707.25	81	79.0281	1
24	PG0695	immunoreactive 43 kDa antigen PG32, Porphyromonas gingivalis	43.3971	205.77	10	32.9923	4
25	PG0695	immunoreactive 43 kDa antigen PG32, Porphyromonas gingivalis	43.3971	178.805	12	35.2941	14
26	PG0695	immunoreactive 43 kDa antigen PG32, Porphyromonas gingivalis	43.3971	193.727	9	30.6905	7
27	PG0695	immunoreactive 43 kDa antigen PG32, Porphyromonas gingivalis	43.3971	117.107	8	27.6215	11
28	PG0695	immunoreactive 43 kDa antigen PG32, Porphyromonas gingivalis	43.3971	45.49	4	13.555	29
29	PG0695	immunoreactive 43 kDa antigen PG32, Porphyromonas gingivalis	43.3971	54.34	2	9.20716	22
30	PG0695	immunoreactive 43 kDa antigen PG32, Porphyromonas gingivalis	43.3971	69.99	6	17.6471	32
33	PG0706	hypothetical protein, Porphyromonas gingivalis	16.8354	35.36	2	18	37
34	PG0706	hypothetical protein, Porphyromonas gingivalis	16.8354	46.34	2	18	46
5	PG0707	hypothetical protein, Porphyromonas gingivalis	94.396	50.23	2	2.59434	8
6	PG0707	hypothetical protein, Porphyromonas gingivalis	94.396	706.396	31	40.4481	4
23	PG0708	peptidyl-prolyl cis-trans isomerase, FKBP-type, putative, Porphyromonas gingivalis	30.2586	52.41	2	13.7681	6
24	PG0708	peptidyl-prolyl cis-trans isomerase, FKBP-type, putative, Porphyromonas gingivalis	30.2586	278.515	11	35.8696	2
25	PG0708	peptidyl-prolyl cis-trans isomerase, FKBP-type, putative, Porphyromonas gingivalis	30.2586	289.543	7	23.5507	6
27	PG0709	peptidyl-prolyl cis-trans isomerase FkpA, FKBP-type, Porphyromonas gingivalis	27.9126	101.507	3	14.6245	13
28	PG0715	transporter, Porphyromonas gingivalis	34.9463	48.9467	3	16.6667	28
33	PG0726	hypothetical protein, Porphyromonas gingivalis	14.0733	76.92	2	17.8295	18
34	PG0726	hypothetical protein, Porphyromonas gingivalis	14.0733	102.25	2	17.8295	15
28	PG0731	hypothetical protein, Porphyromonas gingivalis	24.0136	68.75	2	14.6789	18
30	PG0733	riboflavin synthase, alpha subunit, Porphyromonas gingivalis	22.2939	59.65	2	11.5	39
30	PG0751	porT protein, Porphyromonas gingivalis	28.0863	63.03	4	20.082	36
10	PG0758	peptidyl-dipeptidase Dcp, Porphyromonas gingivalis	78.1071	53.59	4	8.63309	28
6	PG0758	peptidyl-dipeptidase Dcp, Porphyromonas gingivalis	78.1071	647.525	25	38.1295	5
7	PG0758	peptidyl-dipeptidase Dcp, Porphyromonas gingivalis	78.1071	289.424	10	18.705	14
8	PG0758	peptidyl-dipeptidase Dcp, Porphyromonas gingivalis	78.1071	31.8	2	3.30935	36
10	PG0762	trigger factor, putative, Porphyromonas gingivalis	52.2492	175.517	11	29.9127	9
9	PG0762	trigger factor, putative, Porphyromonas gingivalis	52.2492	268.191	11	35.3712	14
8	PG0775	acyl-CoA dehydrogenase family protein, Porphyromonas gingivalis	64.9289	49.06	3	7.67888	32
25	PG0776	electron transfer flavoprotein, alpha subunit, Porphyromonas gingivalis	36.5159	332.265	8	31.2684	3
27	PG0777	electron transfer flavoprotein, beta subunit, Porphyromonas gingivalis	30.9474	175.28	4	18.4028	7
28	PG0777	electron transfer flavoprotein, beta subunit, Porphyromonas gingivalis	30.9474	94.54	2	11.8056	11
29	PG0777	electron transfer flavoprotein, beta subunit, Porphyromonas gingivalis	30.9474	28.73	1	6.94444	34
32	PG0779	hypothetical protein, Porphyromonas gingivalis	18.0813	135.3	7	24.2038	7
30	PG0780	hypothetical protein, Porphyromonas gingivalis	23.2603	40.1	3	10.7843	47
31	PG0780	hypothetical protein, Porphyromonas gingivalis	23.2603	233.085	14	45.5882	7
28	PG0782	MotA/TolQ/ExbB proton channel family protein, Porphyromonas gingivalis	28.8742	224.57	7	28.1481	5
29	PG0782	MotA/TolQ/ExbB proton channel family protein, Porphyromonas gingivalis	28.8742	1019.09	31	38.5185	1
30	PG0782	MotA/TolQ/ExbB proton channel family protein, Porphyromonas gingivalis	28.8742	284.577	6	28.5185	2
31	PG0782	MotA/TolQ/ExbB proton channel family protein, Porphyromonas gingivalis	28.8742	334.647	7	33.3333	3
32	PG0782	MotA/TolQ/ExbB proton channel family protein, Porphyromonas gingivalis	28.8742	244.2	7	24.8148	1
33	PG0782	MotA/TolQ/ExbB proton channel family protein, Porphyromonas gingivalis	28.8742	295.49	6	24.4444	1
34	PG0782	MotA/TolQ/ExbB proton channel family protein, Porphyromonas gingivalis	28.8742	156.32	6	25.9259	6
25	PG0785	tonB protein, putative, Porphyromonas gingivalis	25.7565	275.66	11	34.7826	7
30	PG0791	adenylate kinase, Porphyromonas gingivalis	21.5944	66.86	2	24.7423	35
36	PG0795	membrane protein, putative, Porphyromonas gingivalis	26.2889	34.25	1	6.77966	7
4	PG0795	membrane protein, putative, Porphyromonas gingivalis	26.2889	56.58	1	6.77966	13
35	PG0809	hypothetical protein, Porphyromonas gingivalis	260.318	159.7	9	6.47668	2
36	PG0809	hypothetical protein, Porphyromonas gingivalis	260.318	39.99	4	2.20207	5
31	PG0811	Holliday junction DNA helicase RuvA, Porphyromonas gingivalis	21.4435	36.75	1	7.92079	29
24	PG0881	RecA protein, Porphyromonas gingivalis	36.8653	32.75	2	10.5882	14
25	PG0881	RecA protein, Porphyromonas gingivalis	36.8653	317.658	13	38.2353	4
26	PG0881	RecA protein, Porphyromonas gingivalis	36.8653	32.28	1	5.29412	37
27	PG0881	RecA protein, Porphyromonas gingivalis	36.8653	29.1	4	15.2941	35
28	PG0906	lipoprotein, putative, Porphyromonas gingivalis	15.5468	88.95	6	25.3333	13
29	PG0906	lipoprotein, putative, Porphyromonas gingivalis	15.5468	118.496	11	37.3333	8
30	PG0906	lipoprotein, putative, Porphyromonas gingivalis	15.5468	104.45	4	36.6667	21
31	PG0906	lipoprotein, putative, Porphyromonas gingivalis	15.5468	54.5067	3	36.6667	26
32	PG0906	lipoprotein, putative, Porphyromonas gingivalis	15.5468	29.6	2	25.3333	44
8	PG0914	hypothetical protein, Porphyromonas gingivalis	27.1436	42.68	1	4.64135	34
34	PG0923	ribosome-binding factor A, Porphyromonas gingivalis	12.887	58.58	3	34.2342	38
32	PG0929	hypothetical protein, Porphyromonas gingivalis	18.6764	88.57	2	13.75	19
33	PG0929	hypothetical protein, Porphyromonas gingivalis	18.6764	28.88	1	7.5	40
30	PG0937	hypothetical protein, Porphyromonas gingivalis	27.3916	43	1	5	45
26	PG0945	ABC transporter, permease protein, putative, Porphyromonas gingivalis	49.6285	34.35	3	7.69231	35
27	PG0945	ABC transporter, permease protein, putative, Porphyromonas gingivalis	49.6285	50.2	1	3.61991	24
24	PG0946	ABC transporter, ATP-binding protein, Porphyromonas gingivalis	36.5671	139.97	6	29.4671	6
25	PG0946	ABC transporter, ATP-binding protein, Porphyromonas gingivalis	36.5671	38.34	1	4.38871	41
28	PG0946	ABC transporter, ATP-binding protein, Porphyromonas gingivalis	36.5671	52.52	1	4.38871	27
29	PG0955	hypothetical protein, Porphyromonas gingivalis	35.8846	67.12	2	10.0946	19
23	PG0959	ATP-binding protein, Mrp/Nbp35 family, Porphyromonas gingivalis	40.152	38.75	2	8.60215	8
26	PG0968	Mrr restriction system protein, Porphyromonas gingivalis	34.436	63.61	1	4.2623	22
7	PG0992	threonyl-tRNA synthetase, Porphyromonas gingivalis	75.4205	294.206	13	26.7994	13
25	PG0TLR	TLR TonB-linked receptor BAMBU sequence	78.8564	43.14	3	6.07345	37
6	PG0TLR	TLR TonB-linked receptor BAMBU sequence	78.8564	110.67	4	9.60452	16
7	PG0TLR	TLR TonB-linked receptor BAMBU sequence	78.8564	1241.57	47	54.096	1
8	PG0TLR	TLR TonB-linked receptor BAMBU sequence	78.8564	107.157	6	10.7345	20
6	PG1004	prolyl oligopeptidase family protein, Porphyromonas gingivalis	85.9347	42.71	6	10.6719	29
29	PG1005	hypothetical protein, Porphyromonas gingivalis	25.6731	42.37	3	23.1707	27
6	PG1006	hypothetical protein, Porphyromonas gingivalis	99.5558	89.41	2	3.57942	21
27	PG1010	ABC transporter, ATP-binding protein, Porphyromonas gingivalis	31.3114	62.16	3	10.9091	22
28	PG1010	ABC transporter, ATP-binding protein, Porphyromonas gingivalis	31.3114	75.94	4	14.9091	16
27	PG1017	pyruvate phosphate dikinase, Porphyromonas gingivalis	100.421	30.54	4	8.14978	33
5	PG1017	pyruvate phosphate dikinase, Porphyromonas gingivalis	100.421	92.08	7	13.5463	4
6	PG1017	pyruvate phosphate dikinase, Porphyromonas gingivalis	100.421	43.32	5	8.59031	28
7	PG1017	pyruvate phosphate dikinase, Porphyromonas gingivalis	100.421	40.38	3	5.06608	32
8	PG1017	pyruvate phosphate dikinase, Porphyromonas gingivalis	100.421	52.42	6	10.2423	31
10	PG1028	TPR domain protein, Porphyromonas gingivalis	49.8817	129.2	9	23.8839	13
22	PG1028	TPR domain protein, Porphyromonas gingivalis	49.8817	41.52	3	7.8125	23
30	PG1028	TPR domain protein, Porphyromonas gingivalis	49.8817	74.18	5	17.8571	30
31	PG1028	TPR domain protein, Porphyromonas gingivalis	49.8817	59.5	2	6.69643	24
32	PG1028	TPR domain protein, Porphyromonas gingivalis	49.8817	77	3	11.8304	23
34	PG1028	TPR domain protein, Porphyromonas gingivalis	49.8817	36.66	1	3.125	53
8	PG1028	TPR domain protein, Porphyromonas gingivalis	49.8817	1116.82	59	69.8661	1
9	PG1028	TPR domain protein, Porphyromonas gingivalis	49.8817	402.86	12	32.1429	8
10	PG1035	hypothetical protein, Porphyromonas gingivalis	54.9056	51.35	2	6.45161	30
10	PG1037	hypothetical protein, Porphyromonas gingivalis	53.6377	165.023	9	25.7081	10
21	PG1037	hypothetical protein, Porphyromonas gingivalis	53.6377	33.37	2	7.18954	24
25	PG1049	conserved hypothetical protein, Porphyromonas gingivalis	32.1107	215.67	7	29.4521	11
26	PG1049	conserved hypothetical protein, Porphyromonas gingivalis	32.1107	46.53	5	18.8356	27
25	PG1050	hypothetical protein, Porphyromonas gingivalis	33.4559	25.09	2	10.0671	47
6	PG1058	outer membrane protein, Porphyromonas gingivalis	74.9793	31.64	1	1.6369	31
25	PG1069	alcohol dehydrogenase, zinc-containing, putative, Porphyromonas gingivalis	37.1823	38.37	3	8.93372	40
26	PG1069	alcohol dehydrogenase, zinc-containing, putative, Porphyromonas gingivalis	37.1823	32.48	3	15.2738	36
9	PG1073	D-lysine 5,6-aminomutase, alpha subunit, Porphyromonas gingivalis	57.3172	31.33	3	7.26577	41
28	PG1077	electron transfer flavoprotein, beta subunit, Porphyromonas gingivalis	28.5327	121.77	2	11.1111	8
25	PG1078	electron transfer flavoprotein, alpha subunit, Porphyromonas gingivalis	36.7803	291.477	11	32.8358	5
28	PG1080	3-hydroxyacyl-CoA dehydrogenase family protein, Porphyromonas gingivalis	30.3717	78.33	2	15.6584	14
25	PG1082	phosphotransacetylase, Porphyromonas gingivalis	35.761	30.24	3	16.0714	44
22	PG1084	thioredoxin family protein, Porphyromonas gingivalis	39.393	461.013	18	41.3408	3
23	PG1084	thioredoxin family protein, Porphyromonas gingivalis	39.393	228.45	5	23.1844	3
27	PG1084	thioredoxin family protein, Porphyromonas gingivalis	39.393	70.79	2	10.0559	19
34	PG1085	hypothetical protein, Porphyromonas gingivalis	9.40898	84.59	1	15.8537	20
28	PG1089	DNA-binding response regulator RprY, Porphyromonas gingivalis	28.3046	67.77	2	10.2041	19
29	PG1089	DNA-binding response regulator RprY, Porphyromonas gingivalis	28.3046	244.72	7	36.3265	4
30	PG1089	DNA-binding response regulator RprY, Porphyromonas gingivalis	28.3046	71.33	2	10.2041	31
32	PG1089	DNA-binding response regulator RprY, Porphyromonas gingivalis	28.3046	71.5333	3	17.9592	26
33	PG1089	DNA-binding response regulator RprY, Porphyromonas gingivalis	28.3046	36.69	1	5.71429	36
21	PG1106	UDP-N-acetylmuramoylalanyl-D-glutamyl-2,6-diaminopimelate--D-alanyl-D-alanyl ligase, Porphyromonas gingivalis	45.7174	37.22	1	4.52381	23
34	PG1108	hypothetical protein, Porphyromonas gingivalis	14.6124	71.9	1	9.77444	31
23	PG1113	integrase, Porphyromonas gingivalis	46.4983	26.63	1	2.457	10
10	PG1115	signal recognition particle protein, Porphyromonas gingivalis	49.2709	357.143	17	47.8652	4
21	PG1115	signal recognition particle protein, Porphyromonas gingivalis	49.2709	71.72	3	8.08989	13
29	PG1115	signal recognition particle protein, Porphyromonas gingivalis	49.2709	25.01	2	9.21348	37
6	PG1118	clpB protein, Porphyromonas gingivalis	97.7062	48.03	2	4.86674	27
6	PG1129	ribonucleotide reductase, Porphyromonas gingivalis	96.2321	193.04	8	10	10
21	PG1139	hypothetical protein, Porphyromonas gingivalis	43.3641	166.376	9	27.5132	5
27	PG1139	hypothetical protein, Porphyromonas gingivalis	43.3641	26.83	1	3.96825	36
8	PG1145	long-chain-fatty-acid--CoA ligase, putative, Porphyromonas gingivalis	68.8404	66.37	4	9.39044	26
25	PG1149	glycosyl transferase, group 1 family protein, Porphyromonas gingivalis	43.0815	44.51	3	9.06667	35
25	PG1151	alcohol dehydrogenase, iron-containing, Porphyromonas gingivalis	42.5469	119.77	5	24.0838	20
29	PG1171	oxidoreductase, putative, Porphyromonas gingivalis	27.4906	74	1	5.69106	16
10	PG1172	iron-sulfur cluster binding protein, putative, Porphyromonas gingivalis	48.6845	179.48	5	11.215	8
6	PG1189	hypothetical protein, Porphyromonas gingivalis	72.824	52.02	4	7.98722	25
7	PG1189	hypothetical protein, Porphyromonas gingivalis	72.824	84.2367	5	8.30671	22
9	PG1189	hypothetical protein, Porphyromonas gingivalis	72.824	45.5	4	6.70927	34
21	PG1208	dnaK protein, Porphyromonas gingivalis	68.9314	49.98	4	9.21875	19
7	PG1208	dnaK protein, Porphyromonas gingivalis	68.9314	432.08	19	43.5938	8
8	PG1208	dnaK protein, Porphyromonas gingivalis	68.9314	78.1933	5	13.5938	23
8	PG1210	peptidase, M24 family protein, Porphyromonas gingivalis	66.5399	142.13	10	24.3697	16
29	PG1215	hypothetical protein, Porphyromonas gingivalis	31.5316	38.02	2	13.3333	29
10	PG1232	glutamate dehydrogenase, NAD-specific, Porphyromonas gingivalis	49.1672	46.79	2	2.69663	32
21	PG1232	glutamate dehydrogenase, NAD-specific, Porphyromonas gingivalis	49.1672	165.633	10	24.0449	6
22	PG1232	glutamate dehydrogenase, NAD-specific, Porphyromonas gingivalis	49.1672	31.53	1	2.69663	27
25	PG1235	epimerase/reductase, putative, Porphyromonas gingivalis	35.0786	213.88	6	30.8176	12
26	PG1235	epimerase/reductase, putative, Porphyromonas gingivalis	35.0786	136.28	3	19.8113	11
30	PG1237	transcriptional regulator, LuxR family, Porphyromonas gingivalis	22.3857	88.54	1	8.54271	25
30	PG1239	3-oxoacyl-(acyl-carrier-protein) reductase, Porphyromonas gingivalis	26.0183	133.56	5	33.871	16
26	PG1246	alanyl-tRNA synthetase, Porphyromonas gingivalis	98.3717	97.17	2	3.53881	15
6	PG1246	alanyl-tRNA synthetase, Porphyromonas gingivalis	98.3717	108.38	6	9.01826	19
30	PG1249	1-acyl-sn-glycerol-3-phosphate acetyltransferase, putative, Porphyromonas gingivalis	22.7189	29.21	1	7.84314	51
25	PG1260	anaerobic ribonucleoside-triphosphate reductase, putative, Porphyromonas gingivalis	89.7461	42.49	5	8.64662	38
36	PG1260	anaerobic ribonucleoside-triphosphate reductase, putative, Porphyromonas gingivalis	89.7461	25.25	2	3.50877	11
4	PG1260	anaerobic ribonucleoside-triphosphate reductase, putative, Porphyromonas gingivalis	89.7461	32.42	4	6.26566	22
6	PG1260	anaerobic ribonucleoside-triphosphate reductase, putative, Porphyromonas gingivalis	89.7461	108.686	10	19.2982	18
7	PG1260	anaerobic ribonucleoside-triphosphate reductase, putative, Porphyromonas gingivalis	89.7461	49.24	9	15.5388	31
9	PG1269	delta-1-pyrroline-5-carboxylate dehydrogenase, Porphyromonas gingivalis	59.9261	34.52	5	10.8656	39
25	PG1278	phosphoserine aminotransferase, Porphyromonas gingivalis	40.1486	85.6033	4	16.9444	22
26	PG1279	D-isomer specific 2-hydroxyacid dehydrogenase family protein, Porphyromonas gingivalis	33.2802	25.41	2	7.18954	42
27	PG1279	D-isomer specific 2-hydroxyacid dehydrogenase family protein, Porphyromonas gingivalis	33.2802	123.02	3	8.82353	10
32	PG1286	ferritin, Porphyromonas gingivalis	18.5161	69.12	2	16.875	27
10	PG1297	ribosomal protein S1, Porphyromonas gingivalis	67.4241	56.88	2	5.50918	25
22	PG1297	ribosomal protein S1, Porphyromonas gingivalis	67.4241	32.44	1	3.50584	26
4	PG1297	ribosomal protein S1, Porphyromonas gingivalis	67.4241	31.82	1	3.50584	24
7	PG1297	ribosomal protein S1, Porphyromonas gingivalis	67.4241	559.508	26	37.3957	4
8	PG1297	ribosomal protein S1, Porphyromonas gingivalis	67.4241	458.458	21	38.3973	3
9	PG1297	ribosomal protein S1, Porphyromonas gingivalis	67.4241	104.7	7	17.6962	21
28	PG1302	hypothetical protein, Porphyromonas gingivalis	25.7294	314.14	19	28.4483	2
29	PG1302	hypothetical protein, Porphyromonas gingivalis	25.7294	51.18	2	13.3621	24
32	PG1302	hypothetical protein, Porphyromonas gingivalis	25.7294	41.77	1	6.89655	38
34	PG1302	hypothetical protein, Porphyromonas gingivalis	25.7294	95.34	2	12.931	18
30	PG1307	glucose-inhibited division protein B, Porphyromonas gingivalis	24.9962	26.9	1	6.78733	54
9	PG1313	conserved domain protein, Porphyromonas gingivalis	62.5817	86.0267	5	7.42754	23
7	PG1328	CoA ligase family protein, Porphyromonas gingivalis	72.5628	65.96	3	7.73723	26
33	PG1330	large conductance mechanosensitive channel protein, Porphyromonas gingivalis	15.1253	161.11	9	51.7986	5
34	PG1330	large conductance mechanosensitive channel protein, Porphyromonas gingivalis	15.1253	137.41	4	51.0791	9
36	PG1332	NAD(P) transhydrogenase, beta subunit, Porphyromonas gingivalis	69.4751	32.06	3	5.74018	8
26	PG1334	band 7/Mec-2 family protein, Porphyromonas gingivalis	36.5274	462.61	15	50.3067	2
27	PG1340	L-lactate permease, Porphyromonas gingivalis	53.4584	31.98	2	4.84496	32
33	PG1341	hypothetical protein, Porphyromonas gingivalis	20.7577	286.993	16	51.087	2
34	PG1341	hypothetical protein, Porphyromonas gingivalis	20.7577	160.97	7	33.6957	5
34	PG1356	hypothetical protein, Porphyromonas gingivalis	18.6969	200.2	5	32.0988	1
22	PG1366	UDP-N-acetylglucosamine 1-carboxyvinyltransferase, Porphyromonas gingivalis	47.2176	25.98	1	3.68664	28
30	PG1367	hypothetical protein, Porphyromonas gingivalis	23.6517	33.46	1	6	48
25	PG1369	glycerol-3-phosphate dehydrogenase (NAD(P)+), Porphyromonas gingivalis	37.2638	64.59	1	4.19162	24
26	PG1379	ABC transporter, periplasmic substrate-binding protein, putative, Porphyromonas gingivalis	34.5589	152.033	5	23.7179	9
27	PG1379	ABC transporter, periplasmic substrate-binding protein, putative, Porphyromonas gingivalis	34.5589	134.477	3	11.2179	9
25	PG1382	hypothetical protein, Porphyromonas gingivalis	42.0802	360.076	9	27.9683	2
26	PG1382	hypothetical protein, Porphyromonas gingivalis	42.0802	118.07	5	16.095	13
4	PG1386	DNA gyrase, A subunit, Porphyromonas gingivalis	95.9391	28.77	2	3.72526	26
5	PG1386	DNA gyrase, A subunit, Porphyromonas gingivalis	95.9391	28.32	2	3.72526	11
6	PG1386	DNA gyrase, A subunit, Porphyromonas gingivalis	95.9391	164.29	3	3.49243	11
7	PG1386	DNA gyrase, A subunit, Porphyromonas gingivalis	95.9391	34.16	2	2.4447	36
25	PG1387	hypothetical protein, Porphyromonas gingivalis	34.5434	95.66	2	7.14286	21
25	PG1395	cell shape-determining protein MreC, putative, Porphyromonas gingivalis	32.7453	51.76	1	4.40678	31
25	PG1396	cell shape-determining protein MreB, Porphyromonas gingivalis	37.0422	211.937	8	25.3687	13
30	PG1396	cell shape-determining protein MreB, Porphyromonas gingivalis	37.0422	84.82	3	12.3894	26
21	PG1401	beta-eliminating lyase, Porphyromonas gingivalis	52.4175	32.15	1	4.57516	26
6	PG1414	hypothetical protein, Porphyromonas gingivalis	95.5595	422.987	17	25.2583	9
7	PG1414	hypothetical protein, Porphyromonas gingivalis	95.5595	60.32	2	5.51091	27
9	PG1417	fumarate hydratase class I, anaerobic, Porphyromonas gingivalis	60.5284	34.51	1	2.73723	40
28	PG1430	TPR domain protein, Porphyromonas gingivalis	25.11	223.306	7	35.5263	6
29	PG1430	TPR domain protein, Porphyromonas gingivalis	25.11	25.53	1	6.57895	36
33	PG1471	conserved hypothetical protein, Porphyromonas gingivalis	17.7485	43.96	2	15.4839	31
5	PG1493	hypothetical protein, Porphyromonas gingivalis	100.403	36.12	3	5.27497	10
24	PG1540	S-adenosylmethionine:tRNA ribosyltransferase-isomerase, Porphyromonas gingivalis	40.6277	49.11	2	9.71429	11
30	PG1551	hmuY protein, Porphyromonas gingivalis	15.5527	121.8	3	40.8451	17
36	PG1553	CobN/magnesium chelatase family protein, Porphyromonas gingivalis	162.559	66.94	6	3.26753	3
25	PG1559	glycine cleavage system T protein, Porphyromonas gingivalis	40.0389	61.53	1	4.14365	25
26	PG1579	ATPase, MoxR family, Porphyromonas gingivalis	37.0935	341.339	15	51.9637	4
27	PG1579	ATPase, MoxR family, Porphyromonas gingivalis	37.0935	36.32	1	4.83384	30
26	PG1580	conserved hypothetical protein, Porphyromonas gingivalis	33.4176	94.92	2	9.31034	17
27	PG1580	conserved hypothetical protein, Porphyromonas gingivalis	33.4176	63.89	1	4.82759	21
25	PG1581	hypothetical protein, Porphyromonas gingivalis	36.1281	37.14	2	12.2642	43
26	PG1582	batA protein, Porphyromonas gingivalis	36.4291	249.633	6	25.6881	5
26	PG1583	batB protein, Porphyromonas gingivalis	37.2908	80.49	2	6.19469	21
8	PG1585	batD protein, Porphyromonas gingivalis	67.0516	91.05	8	19.1667	22
26	PG1586	batE protein, Porphyromonas gingivalis	33.4214	30.13	1	4.30464	38
22	PG1591	conserved hypothetical protein, Porphyromonas gingivalis	42.5487	87.45	8	18.6301	10
23	PG1591	conserved hypothetical protein, Porphyromonas gingivalis	42.5487	61.29	3	10.411	5
4	PG1592	HDIG domain protein, Porphyromonas gingivalis	79.3563	27.92	3	3.76812	29
7	PG1592	HDIG domain protein, Porphyromonas gingivalis	79.3563	54.57	2	4.2029	28
7	PG1604	immunoreactive 84 kDa antigen PG93, Porphyromonas gingivalis	83.6555	338.393	7	13.6598	12
10	PG1605	aminopeptidase C, Porphyromonas gingivalis	51.1513	52.75	4	9.39597	29
28	PG1608	methylmalonyl-CoA decarboxylase, beta subunit, Porphyromonas gingivalis	40.6643	98.6433	4	6.78851	10
32	PG1608	methylmalonyl-CoA decarboxylase, beta subunit, Porphyromonas gingivalis	40.6643	29.85	1	4.69974	43
36	PG1608	methylmalonyl-CoA decarboxylase, beta subunit, Porphyromonas gingivalis	40.6643	28.7	2	7.8329	10
4	PG1608	methylmalonyl-CoA decarboxylase, beta subunit, Porphyromonas gingivalis	40.6643	44.06	1	4.69974	17
32	PG1609	methylmalonyl-CoA decarboxylase, gamma subunit, Porphyromonas gingivalis	15.0271	107.13	4	50.6944	14
33	PG1609	methylmalonyl-CoA decarboxylase, gamma subunit, Porphyromonas gingivalis	15.0271	109.58	5	50.6944	11
34	PG1609	methylmalonyl-CoA decarboxylase, gamma subunit, Porphyromonas gingivalis	15.0271	26.85	2	20.1389	62
28	PG1611	hypothetical protein, Porphyromonas gingivalis	34.804	105.587	4	15.016	9
21	PG1612	methylmalonyl-CoA decarboxylase, alpha subunit, Porphyromonas gingivalis	56.6317	32.65	1	2.32108	25
8	PG1612	methylmalonyl-CoA decarboxylase, alpha subunit, Porphyromonas gingivalis	56.6317	124.163	5	15.6673	19
9	PG1612	methylmalonyl-CoA decarboxylase, alpha subunit, Porphyromonas gingivalis	56.6317	1014.73	32	54.9323	1
34	PG1613	glyoxalase family protein, Porphyromonas gingivalis	14.7525	52.83	1	11.194	40
29	PG1614	fumarate reductase, iron-sulfur protein, Porphyromonas gingivalis	27.5475	67.25	5	21.5139	18
30	PG1615	fumarate reductase, flavoprotein subunit, Porphyromonas gingivalis	72.305	51.04	4	8.96445	41
34	PG1615	fumarate reductase, flavoprotein subunit, Porphyromonas gingivalis	72.305	78.34	1	1.85471	26
7	PG1615	fumarate reductase, flavoprotein subunit, Porphyromonas gingivalis	72.305	625.004	26	28.5935	3
8	PG1615	fumarate reductase, flavoprotein subunit, Porphyromonas gingivalis	72.305	99.8967	4	7.72798	21
10	PG1626	hypothetical protein, Porphyromonas gingivalis	60.9059	185.57	6	16.6065	7
9	PG1626	hypothetical protein, Porphyromonas gingivalis	60.9059	690.988	21	38.0866	3
21	PG1638	thioredoxin family protein, Porphyromonas gingivalis	37.0083	175.637	6	23.4756	4
22	PG1638	thioredoxin family protein, Porphyromonas gingivalis	37.0083	61.32	2	8.53659	16
4	PG1651	TPR domain protein, Porphyromonas gingivalis	112.411	770.86	29	40.804	3
5	PG1651	TPR domain protein, Porphyromonas gingivalis	112.411	76.13	4	5.82915	6
7	PG1651	TPR domain protein, Porphyromonas gingivalis	112.411	49.51	1	1.10553	30
8	PG1652	hypothetical protein, Porphyromonas gingivalis	67.0537	343.397	17	31.2081	5
9	PG1652	hypothetical protein, Porphyromonas gingivalis	67.0537	93.55	6	12.0805	22
7	PG1656	methylmalonyl-CoA mutase, small subunit, Porphyromonas gingivalis	68.6958	82.42	3	8.73786	23
8	PG1656	methylmalonyl-CoA mutase, small subunit, Porphyromonas gingivalis	68.6958	28.7	1	2.10356	37
7	PG1657	methylmalonyl-CoA mutase, large subunit, Porphyromonas gingivalis	78.6529	50.25	3	7.13287	29
33	PG1662	hypothetical protein, Porphyromonas gingivalis	14.2086	96.21	1	11.2903	12
21	PG1666	conserved hypothetical protein, Porphyromonas gingivalis	40.1743	78.33	4	14.6739	12
10	PG1667	outer membrane efflux protein, Porphyromonas gingivalis	50.9575	38.15	2	4.83516	38
22	PG1676	phosphoenolpyruvate carboxykinase (ATP), Porphyromonas gingivalis	59.3552	49.7	1	2.61682	18
9	PG1676	phosphoenolpyruvate carboxykinase (ATP), Porphyromonas gingivalis	59.3552	318.17	10	26.729	11
21	PG1682	glycosyl transferase, group 1 family protein, Porphyromonas gingivalis	47.0198	39.44	1	3.33333	22
22	PG1683	conserved hypothetical protein, Porphyromonas gingivalis	49.9959	37.19	2	11.215	25
34	PG1684	hypothetical protein, Porphyromonas gingivalis	16.7386	80.59	2	11.3924	24
7	PG1702	DNA gyrase, B subunit, Porphyromonas gingivalis	73.1252	76.65	5	14.9847	25
34	PG1704	thiol:disulfide interchange protein dsbD, putative, Porphyromonas gingivalis	75.4769	28.44	1	2.05279	61
4	PG1704	thiol:disulfide interchange protein dsbD, putative, Porphyromonas gingivalis	75.4769	44.73	1	2.05279	16
7	PG1704	thiol:disulfide interchange protein dsbD, putative, Porphyromonas gingivalis	75.4769	39.52	1	1.75953	33
8	PG1704	thiol:disulfide interchange protein dsbD, putative, Porphyromonas gingivalis	75.4769	195.73	11	17.8886	10
9	PG1704	thiol:disulfide interchange protein dsbD, putative, Porphyromonas gingivalis	75.4769	37.77	2	3.66569	36
5	PG1715	hypothetical protein, Porphyromonas gingivalis	98.5858	57.81	3	3.72041	7
27	PG1732	integrase/recombinase XerD, Porphyromonas gingivalis	35.0273	42.9	1	3.8961	29
7	PG1748	transketolase, Porphyromonas gingivalis	73.749	367.01	12	30.5185	9
34	PG1758	ribosomal protein S15, Porphyromonas gingivalis	10.5548	74.19	2	24.7191	30
10	PG1762	protein-export membrane protein SecD/protein-export membrane protein SecF, Porphyromonas gingivalis	102.941	58.72	3	4.87288	23
21	PG1762	protein-export membrane protein SecD/protein-export membrane protein SecF, Porphyromonas gingivalis	102.941	47.02	5	7.83898	20
22	PG1762	protein-export membrane protein SecD/protein-export membrane protein SecF, Porphyromonas gingivalis	102.941	64.5	3	5.61441	15
25	PG1762	protein-export membrane protein SecD/protein-export membrane protein SecF, Porphyromonas gingivalis	102.941	61.47	1	1.48305	26
26	PG1762	protein-export membrane protein SecD/protein-export membrane protein SecF, Porphyromonas gingivalis	102.941	43.54	4	6.14407	29
28	PG1762	protein-export membrane protein SecD/protein-export membrane protein SecF, Porphyromonas gingivalis	102.941	63.16	4	5.72034	22
35	PG1762	protein-export membrane protein SecD/protein-export membrane protein SecF, Porphyromonas gingivalis	102.941	81.48	3	4.44915	3
36	PG1762	protein-export membrane protein SecD/protein-export membrane protein SecF, Porphyromonas gingivalis	102.941	403.621	11	16.1017	1
4	PG1762	protein-export membrane protein SecD/protein-export membrane protein SecF, Porphyromonas gingivalis	102.941	883.672	31	36.2288	2
5	PG1762	protein-export membrane protein SecD/protein-export membrane protein SecF, Porphyromonas gingivalis	102.941	694.71	22	31.7797	2
6	PG1762	protein-export membrane protein SecD/protein-export membrane protein SecF, Porphyromonas gingivalis	102.941	449.784	21	31.6737	7
7	PG1762	protein-export membrane protein SecD/protein-export membrane protein SecF, Porphyromonas gingivalis	102.941	86.2767	5	9.95763	21
8	PG1762	protein-export membrane protein SecD/protein-export membrane protein SecF, Porphyromonas gingivalis	102.941	187.32	6	9.85169	14
9	PG1762	protein-export membrane protein SecD/protein-export membrane protein SecF, Porphyromonas gingivalis	102.941	58.9	6	9.74576	31
21	PG1764	3-oxoacyl-(acyl-carrier-protein) synthase II, Porphyromonas gingivalis	44.4914	145.077	3	9.56938	8
34	PG1765	acyl carrier protein, Porphyromonas gingivalis	8.7793	57.69	2	37.1795	39
28	PG1786	hypothetical protein, Porphyromonas gingivalis	32.3085	55.14	1	6.12245	25
29	PG1786	hypothetical protein, Porphyromonas gingivalis	32.3085	144.93	4	19.3878	7
22	PG1788	cysteine peptidase, putative, Porphyromonas gingivalis	47.4287	49.13	2	7.80142	19
10	PG1795	hypothetical protein, Porphyromonas gingivalis	28.8375	74.95	2	8.79121	19
8	PG1795	hypothetical protein, Porphyromonas gingivalis	28.8375	40.17	2	8.79121	35
9	PG1795	hypothetical protein, Porphyromonas gingivalis	28.8375	76.76	2	8.79121	25
31	PG1801	v-type ATPase, subunit E, putative, Porphyromonas gingivalis	21.9311	177.9	4	29.0816	11
26	PG1802	hypothetical protein, Porphyromonas gingivalis	36.9368	50.15	3	15.3846	25
8	PG1803	v-type ATPase, subunit A, Porphyromonas gingivalis	65.568	302.732	14	34.7603	7
9	PG1803	v-type ATPase, subunit A, Porphyromonas gingivalis	65.568	50.63	2	6.67808	33
10	PG1804	v-type ATPase, subunit B, Porphyromonas gingivalis	48.1346	579.827	17	46.2415	3
8	PG1806	v-type ATPase, subunit I, Porphyromonas gingivalis	66.877	71.54	1	1.98675	25
6	PG1808	guanosine-3',5'-bis(diphosphate) 3'-pyrophosphohydrolase, Porphyromonas gingivalis	86.6875	51.2	1	3.14961	26
30	PG1809	2-oxoglutarate oxidoreductase, gamma subunit, Porphyromonas gingivalis	20.1006	232.443	7	36.4641	7
31	PG1809	2-oxoglutarate oxidoreductase, gamma subunit, Porphyromonas gingivalis	20.1006	110.41	5	32.5967	19
32	PG1809	2-oxoglutarate oxidoreductase, gamma subunit, Porphyromonas gingivalis	20.1006	209.24	5	23.2044	2
33	PG1809	2-oxoglutarate oxidoreductase, gamma subunit, Porphyromonas gingivalis	20.1006	46.86	3	16.5746	29
34	PG1809	2-oxoglutarate oxidoreductase, gamma subunit, Porphyromonas gingivalis	20.1006	26.73	2	13.8122	63
29	PG1810	2-oxoglutarate oxidoreductase, beta subunit, Porphyromonas gingivalis	24.8483	91.27	3	28.2609	14
30	PG1810	2-oxoglutarate oxidoreductase, beta subunit, Porphyromonas gingivalis	24.8483	30.96	3	22.6087	49
24	PG1812	2-oxoglutarate oxidoreductase, alpha subunit, Porphyromonas gingivalis	38.7147	208.713	8	36.8272	3
25	PG1812	2-oxoglutarate oxidoreductase, alpha subunit, Porphyromonas gingivalis	38.7147	237.72	9	37.9603	9
26	PG1812	2-oxoglutarate oxidoreductase, alpha subunit, Porphyromonas gingivalis	38.7147	35.81	3	14.4476	33
28	PG1812	2-oxoglutarate oxidoreductase, alpha subunit, Porphyromonas gingivalis	38.7147	28.11	2	10.1983	40
30	PG1812	2-oxoglutarate oxidoreductase, alpha subunit, Porphyromonas gingivalis	38.7147	28.94	1	4.81586	53
31	PG1812	2-oxoglutarate oxidoreductase, alpha subunit, Porphyromonas gingivalis	38.7147	64.9033	5	28.0453	23
32	PG1812	2-oxoglutarate oxidoreductase, alpha subunit, Porphyromonas gingivalis	38.7147	52.2	2	10.4816	33
33	PG1812	2-oxoglutarate oxidoreductase, alpha subunit, Porphyromonas gingivalis	38.7147	78.37	2	9.34844	16
34	PG1812	2-oxoglutarate oxidoreductase, alpha subunit, Porphyromonas gingivalis	38.7147	100.473	3	15.2975	17
31	PG1823	hypothetical protein, Porphyromonas gingivalis	23.6712	1086.02	48	69.1244	1
32	PG1823	hypothetical protein, Porphyromonas gingivalis	23.6712	80.91	5	18.894	21
9	PG1829	long-chain-fatty-acid--CoA ligase, putative, Porphyromonas gingivalis	62.3732	38.32	2	6.28366	35
28	PG1834	glycogen synthase-related protein, Porphyromonas gingivalis	31.2109	63.2733	4	29.5203	21
8	PG1835	hypothetical protein, Porphyromonas gingivalis	50.8919	192.61	11	30.1099	12
9	PG1835	hypothetical protein, Porphyromonas gingivalis	50.8919	128.46	7	22.4176	18
8	PG1855	carboxyl-terminal protease, Porphyromonas gingivalis	60.0981	57.92	3	9.74265	29
25	PG1879	conserved hypothetical protein, Porphyromonas gingivalis	38.7567	48.19	1	4.42478	34
10	PG1881	hypothetical protein, Porphyromonas gingivalis	52.7409	87.9933	5	13.3333	17
9	PG1881	hypothetical protein, Porphyromonas gingivalis	52.7409	74.14	1	3.75	27
29	PG1889	hypothetical protein, Porphyromonas gingivalis	24.7848	60.57	5	30.5936	20
6	PG1899	TonB-dependent receptor, putative, Porphyromonas gingivalis	88.649	38.57	2	4.78589	30
30	PG1910	ribosomal protein L17, Porphyromonas gingivalis	18.0247	58.62	4	36.875	40
31	PG1910	ribosomal protein L17, Porphyromonas gingivalis	18.0247	165.987	6	37.5	12
32	PG1910	ribosomal protein L17, Porphyromonas gingivalis	18.0247	64.57	4	36.875	29
33	PG1910	ribosomal protein L17, Porphyromonas gingivalis	18.0247	40.51	1	5.625	34
25	PG1911	DNA-directed RNA polymerase, alpha subunit, Porphyromonas gingivalis	36.7751	253.15	13	53.0303	8
29	PG1912	ribosomal protein S4, Porphyromonas gingivalis	22.9132	30.64	2	19.403	32
30	PG1912	ribosomal protein S4, Porphyromonas gingivalis	22.9132	137.377	7	32.8358	15
31	PG1912	ribosomal protein S4, Porphyromonas gingivalis	22.9132	72.23	1	6.96517	22
32	PG1912	ribosomal protein S4, Porphyromonas gingivalis	22.9132	47.78	1	6.96517	35
33	PG1912	ribosomal protein S4, Porphyromonas gingivalis	22.9132	70.92	2	11.4428	20
34	PG1912	ribosomal protein S4, Porphyromonas gingivalis	22.9132	81.99	3	19.403	22
32	PG1913	ribosomal protein S11, Porphyromonas gingivalis	13.8233	34.05	1	11.7188	42
33	PG1913	ribosomal protein S11, Porphyromonas gingivalis	13.8233	32.82	1	11.7188	39
33	PG1914	ribosomal protein S13, Porphyromonas gingivalis	13.9857	87.88	5	41.2698	13
34	PG1914	ribosomal protein S13, Porphyromonas gingivalis	13.9857	51.97	4	34.9206	42
28	PG1917	methionine aminopeptidase, type I, Porphyromonas gingivalis	28.3264	67.7	1	5.74713	20
25	PG1918	preprotein translocase, SecY subunit, Porphyromonas gingivalis	48.4203	51.55	4	8.96861	32
26	PG1918	preprotein translocase, SecY subunit, Porphyromonas gingivalis	48.4203	63.57	4	11.6592	23
27	PG1918	preprotein translocase, SecY subunit, Porphyromonas gingivalis	48.4203	34.37	1	4.26009	31
32	PG1919	ribosomal protein L15, Porphyromonas gingivalis	15.5806	73.55	2	17.5676	24
33	PG1919	ribosomal protein L15, Porphyromonas gingivalis	15.5806	67.73	1	9.45946	22
34	PG1919	ribosomal protein L15, Porphyromonas gingivalis	15.5806	83.6	3	33.1081	21
34	PG1920	ribosomal protein L30, Porphyromonas gingivalis	6.68182	46.03	1	13.7931	47
30	PG1921	ribosomal protein S5, Porphyromonas gingivalis	17.8337	61.3	1	8.13953	38
31	PG1921	ribosomal protein S5, Porphyromonas gingivalis	17.8337	91.19	2	9.30233	21
32	PG1921	ribosomal protein S5, Porphyromonas gingivalis	17.8337	94.1	2	8.13953	17
33	PG1921	ribosomal protein S5, Porphyromonas gingivalis	17.8337	48.97	1	8.13953	27
33	PG1922	ribosomal protein L18, Porphyromonas gingivalis	12.5279	71.43	1	12.2807	19
34	PG1922	ribosomal protein L18, Porphyromonas gingivalis	12.5279	123.63	3	30.7018	10
30	PG1923	ribosomal protein L6, Porphyromonas gingivalis	20.342	272.821	11	49.1803	4
31	PG1923	ribosomal protein L6, Porphyromonas gingivalis	20.342	119.92	2	13.6612	15
34	PG1923	ribosomal protein L6, Porphyromonas gingivalis	20.342	75.13	1	8.19672	28
32	PG1924	ribosomal protein S8, Porphyromonas gingivalis	14.7881	26.56	1	10.687	46
33	PG1924	ribosomal protein S8, Porphyromonas gingivalis	14.7881	120.79	5	40.458	9
34	PG1924	ribosomal protein S8, Porphyromonas gingivalis	14.7881	47.57	2	19.084	45
34	PG1925	ribosomal protein S14, Porphyromonas gingivalis	9.94337	62.1	2	28.0899	36
30	PG1926	ribosomal protein L5, Porphyromonas gingivalis	20.8703	152.24	8	33.871	13
31	PG1926	ribosomal protein L5, Porphyromonas gingivalis	20.8703	318.81	13	59.1398	5
32	PG1926	ribosomal protein L5, Porphyromonas gingivalis	20.8703	44.8	2	20.9677	37
33	PG1928	ribosomal protein L14, Porphyromonas gingivalis	13.0572	112.6	3	37.1901	10
34	PG1928	ribosomal protein L14, Porphyromonas gingivalis	13.0572	148.267	4	45.4545	8
34	PG1929	ribosomal protein S17, Porphyromonas gingivalis	9.98938	40.77	1	8.33333	49
32	PG1931	ribosomal protein L16, Porphyromonas gingivalis	16.3049	149.843	9	35.4167	6
33	PG1931	ribosomal protein L16, Porphyromonas gingivalis	16.3049	50.88	2	19.4444	26
34	PG1931	ribosomal protein L16, Porphyromonas gingivalis	16.3049	34.31	2	19.4444	54
25	PG1932	ribosomal protein S3, Porphyromonas gingivalis	27.537	56.54	1	6.09756	30
27	PG1932	ribosomal protein S3, Porphyromonas gingivalis	27.537	68.89	1	6.09756	20
28	PG1932	ribosomal protein S3, Porphyromonas gingivalis	27.537	70.15	1	6.09756	17
29	PG1932	ribosomal protein S3, Porphyromonas gingivalis	27.537	270.87	8	27.2358	3
30	PG1932	ribosomal protein S3, Porphyromonas gingivalis	27.537	365.226	10	31.3008	1
31	PG1932	ribosomal protein S3, Porphyromonas gingivalis	27.537	219.45	5	19.5122	8
32	PG1932	ribosomal protein S3, Porphyromonas gingivalis	27.537	153.85	3	15.8537	5
34	PG1932	ribosomal protein S3, Porphyromonas gingivalis	27.537	75.9	2	11.3821	27
4	PG1932	ribosomal protein S3, Porphyromonas gingivalis	27.537	67.5	1	5.28455	12
8	PG1932	ribosomal protein S3, Porphyromonas gingivalis	27.537	64.15	3	12.6016	27
32	PG1933	ribosomal protein L22, Porphyromonas gingivalis	13.3111	127.207	4	23.2759	9
33	PG1933	ribosomal protein L22, Porphyromonas gingivalis	13.3111	41.7	2	22.4138	33
34	PG1933	ribosomal protein L22, Porphyromonas gingivalis	13.3111	48.28	2	23.2759	44
34	PG1934	ribosomal protein S19, Porphyromonas gingivalis	9.90234	38.57	2	24.7191	51
27	PG1935	ribosomal protein L2, Porphyromonas gingivalis	29.6989	162.04	5	22.6277	8
29	PG1935	ribosomal protein L2, Porphyromonas gingivalis	29.6989	94.31	2	9.48905	13
34	PG1936	ribosomal protein L23, Porphyromonas gingivalis	11.088	34.12	1	11.3402	55
30	PG1937	ribosomal protein L4, Porphyromonas gingivalis	23.1956	152.649	7	33.9713	12
32	PG1937	ribosomal protein L4, Porphyromonas gingivalis	23.1956	79.05	1	7.6555	22
33	PG1937	ribosomal protein L4, Porphyromonas gingivalis	23.1956	77.04	1	7.6555	17
34	PG1937	ribosomal protein L4, Porphyromonas gingivalis	23.1956	49.3	1	7.6555	43
30	PG1938	ribosomal protein L3, Porphyromonas gingivalis	21.8755	281.58	10	48.2927	3
31	PG1938	ribosomal protein L3, Porphyromonas gingivalis	21.8755	39.05	1	11.2195	28
33	PG1938	ribosomal protein L3, Porphyromonas gingivalis	21.8755	53.51	1	11.2195	24
4	PG1938	ribosomal protein L3, Porphyromonas gingivalis	21.8755	29.36	3	21.4634	25
33	PG1939	ribosomal protein S10, Porphyromonas gingivalis	11.4413	61.79	6	46.5347	23
34	PG1939	ribosomal protein S10, Porphyromonas gingivalis	11.4413	74.56	5	43.5644	29
26	PG1940	translation elongation factor G, Porphyromonas gingivalis	78.2123	38.19	4	6.08204	32
6	PG1940	translation elongation factor G, Porphyromonas gingivalis	78.2123	95.14	4	9.6181	20
7	PG1940	translation elongation factor G, Porphyromonas gingivalis	78.2123	35.97	1	1.9802	35
31	PG1941	ribosomal protein S7, Porphyromonas gingivalis	18.0866	237.123	8	46.8354	6
32	PG1941	ribosomal protein S7, Porphyromonas gingivalis	18.0866	158.38	5	46.2025	3
33	PG1941	ribosomal protein S7, Porphyromonas gingivalis	18.0866	80.1967	3	25.9494	15
34	PG1941	ribosomal protein S7, Porphyromonas gingivalis	18.0866	101.95	2	17.0886	16
32	PG1942	ribosomal protein S12, Porphyromonas gingivalis	14.76	73.13	2	22.3881	25
36	PG1947	TPR domain protein, Porphyromonas gingivalis	132.173	31.33	3	3.36207	9
10	PG1948	hypothetical protein, Porphyromonas gingivalis	51.5393	143.26	6	19.6617	12
9	PG1948	hypothetical protein, Porphyromonas gingivalis	51.5393	336.734	14	39.1121	9
26	PG1949	malate dehydrogenase, Porphyromonas gingivalis	36.1634	40.39	2	10.7784	30
30	PG1953	YitT family protein, Porphyromonas gingivalis	33.6954	162.74	5	13.1833	9
4	PG1953	YitT family protein, Porphyromonas gingivalis	33.6954	79.68	1	3.53698	10
34	PG1960	ribosomal protein L28, Porphyromonas gingivalis	9.00394	92.43	3	21.519	19
29	PG1982	reverse transcriptase (RNA-dependent DNA polymerase) domain protein, Porphyromonas gingivalis	118.044	27.01	2	2.52182	35
10	PG2001	signal peptidase I, Porphyromonas gingivalis	53.5296	54.87	3	11.828	27
6	PG2008	hypothetical protein, Porphyromonas gingivalis	92.6858	575.209	28	35.4142	6
7	PG2008	hypothetical protein, Porphyromonas gingivalis	92.6858	151.17	10	20.6483	15
8	PG2008	hypothetical protein, Porphyromonas gingivalis	92.6858	47.41	4	7.20288	33
4	PG2022	hypothetical protein, Porphyromonas gingivalis	94.3964	49.66	2	3.42385	15
6	PG2029	hypothetical protein, Porphyromonas gingivalis	97.7035	122.843	3	5.12224	14
30	PG2031	hypothetical protein, Porphyromonas gingivalis	18.115	29.11	2	14	52
28	PG2044	conserved hypothetical protein, Porphyromonas gingivalis	28.7984	34.73	1	4.78088	34
32	PG2049	hypothetical protein, Porphyromonas gingivalis	14.1188	132.753	3	29.6	8
33	PG2050	hypothetical protein, Porphyromonas gingivalis	10.3742	163.05	5	38.4615	4
34	PG2050	hypothetical protein, Porphyromonas gingivalis	10.3742	67.11	1	12.0879	33
30	PG2054	lipoprotein PG3, Porphyromonas gingivalis	22.6166	111.44	4	21.5247	19
26	PG2055	dihydroorotate dehydrogenase family protein, Porphyromonas gingivalis	35.7964	635.585	19	58.8957	1
27	PG2055	dihydroorotate dehydrogenase family protein, Porphyromonas gingivalis	35.7964	60.97	4	22.0859	23
24	PG2066	hypothetical protein, Porphyromonas gingivalis	39.904	51.25	2	4.5584	10
28	PG2066	hypothetical protein, Porphyromonas gingivalis	39.904	32.62	2	8.54701	36
32	PG2068	glycerol-3-phosphate cytidylyltransferase, Porphyromonas gingivalis	17.458	35.9	1	13.1579	40
10	PG2082	POT family protein, Porphyromonas gingivalis	56.7084	31.38	1	1.75439	41
21	PG2082	POT family protein, Porphyromonas gingivalis	56.7084	41.59	3	7.01754	21
22	PG2082	POT family protein, Porphyromonas gingivalis	56.7084	46.18	1	5.26316	21
26	PG2082	POT family protein, Porphyromonas gingivalis	56.7084	47.24	1	5.26316	26
36	PG2082	POT family protein, Porphyromonas gingivalis	56.7084	44.7	5	9.55166	4
4	PG2082	POT family protein, Porphyromonas gingivalis	56.7084	164.03	5	13.4503	7
7	PG2082	POT family protein, Porphyromonas gingivalis	56.7084	36.63	2	7.01754	34
8	PG2082	POT family protein, Porphyromonas gingivalis	56.7084	77.65	2	4.2885	24
22	PG2089	hypothetical protein, Porphyromonas gingivalis	44.4309	57.27	5	17.2589	17
26	PG2097	ribose-phosphate pyrophosphokinase, Porphyromonas gingivalis	34.7576	35.06	1	7.98722	34
9	PG2100	immunoreactive 63 kDa antigen PG102, Porphyromonas gingivalis	63.0944	160.25	4	7.40072	17
34	PG2102	immunoreactive 61 kDa antigen PG91, Porphyromonas gingivalis	61.0898	37.3	2	5.37037	52
6	PG2102	immunoreactive 61 kDa antigen PG91, Porphyromonas gingivalis	61.0898	68.1767	7	19.6296	23
7	PG2102	immunoreactive 61 kDa antigen PG91, Porphyromonas gingivalis	61.0898	364.846	14	35.3704	10
8	PG2102	immunoreactive 61 kDa antigen PG91, Porphyromonas gingivalis	61.0898	190.21	6	21.4815	13
9	PG2102	immunoreactive 61 kDa antigen PG91, Porphyromonas gingivalis	61.0898	263.3	10	31.8519	15
30	PG2105	hypothetical protein, Porphyromonas gingivalis	18.6215	117.23	4	24.6988	18
31	PG2105	hypothetical protein, Porphyromonas gingivalis	18.6215	130.84	6	51.8072	14
32	PG2105	hypothetical protein, Porphyromonas gingivalis	18.6215	110.957	5	46.3855	13
33	PG2105	hypothetical protein, Porphyromonas gingivalis	18.6215	143.683	4	40.9639	6
30	PG2106	hypothetical protein, Porphyromonas gingivalis	24.2429	251.603	8	23.348	5
31	PG2106	hypothetical protein, Porphyromonas gingivalis	24.2429	652.895	21	46.2555	2
32	PG2106	hypothetical protein, Porphyromonas gingivalis	24.2429	27.7	2	18.0617	45
30	PG2117	ribosomal protein S16, Porphyromonas gingivalis	20.6567	150.053	3	18.2292	14
32	PG2117	ribosomal protein S16, Porphyromonas gingivalis	20.6567	47.1	1	9.89583	36
34	PG2117	ribosomal protein S16, Porphyromonas gingivalis	20.6567	65.62	1	9.89583	35
25	PG2124	glyceraldehyde 3-phosphate dehydrogenase, Porphyromonas gingivalis	35.9924	60.58	4	13.9881	27
25	PG2142	GTP-binding protein Era, Porphyromonas gingivalis	34.1793	44.37	1	7.35786	36
10	PG2143	GTP-binding protein, Era/ThdF family, Porphyromonas gingivalis	49.2085	40.38	4	10.984	36
36	PG2144	hypothetical protein, Porphyromonas gingivalis	123.264	34.46	4	5.82348	6
4	PG2144	hypothetical protein, Porphyromonas gingivalis	123.264	148.785	8	10.3731	8
6	PG2144	hypothetical protein, Porphyromonas gingivalis	123.264	142.01	4	5.18653	12
25	PG2157	glutamine cyclotransferase-related protein, Porphyromonas gingivalis	36.3566	158.58	7	25.5255	15
31	PG2164	peptidyl-prolyl cis-trans isomerase, FKBP-type, Porphyromonas gingivalis	21.0388	115.76	5	31.3514	17
9	PG2165	glycyl-tRNA synthetase, Porphyromonas gingivalis	60.0362	69.25	3	12.233	29
10	PG2167	immunoreactive 53 kDa antigen PG123, Porphyromonas gingivalis	53.4909	752.673	38	53.4447	2
24	PG2167	immunoreactive 53 kDa antigen PG123, Porphyromonas gingivalis	53.4909	71.83	4	11.0647	9
32	PG2167	immunoreactive 53 kDa antigen PG123, Porphyromonas gingivalis	53.4909	56.81	2	5.01044	31
33	PG2167	immunoreactive 53 kDa antigen PG123, Porphyromonas gingivalis	53.4909	48.66	2	4.80167	28
31	PG2168	hypothetical protein, Porphyromonas gingivalis	21.1858	119.33	4	25.9259	16
30	PG2172	hypothetical protein, Porphyromonas gingivalis	26.6298	97.76	2	12.5	22
34	PG2172	hypothetical protein, Porphyromonas gingivalis	26.6298	52	1	7.25806	41
27	PG2173	outer membrane lipoprotein Omp28, Porphyromonas gingivalis	32.3966	233.7	14	47.2414	5
8	PG2174	hypothetical protein, Porphyromonas gingivalis	65.4357	321.2	12	25.3012	6
9	PG2174	hypothetical protein, Porphyromonas gingivalis	65.4357	582.679	16	27.5387	4
32	PG2179	NADH:ubiquinone oxidoreductase, Na translocating, D subunit, Porphyromonas gingivalis	22.7406	66.64	1	5.74163	28
29	PG2180	NADH:ubiquinone oxidoreductase, Na translocating, C subunit, Porphyromonas gingivalis	26.8607	99.79	5	25	11
10	PG2182	NADH:ubiquinone oxidoreductase, Na translocating, A subunit, Porphyromonas gingivalis	49.7937	344.29	14	24.612	5
25	PG2207	conserved domain protein, Porphyromonas gingivalis	38.3959	146.28	6	25.0737	18

## Sheet: W50WbaP CE
Gel band	Accession	Name	MW [kDa]	Mascot Score	Peptides	SC [%]	Rank
19	PG0011	glycosyl hydrolase, family 3, Porphyromonas gingivalis	110.756	25.68	4	3.68893	21
20	PG0026	hypothetical protein, Porphyromonas gingivalis	124.423	96.9	10	9.52805	5
1	PG0027	hypothetical protein, Porphyromonas gingivalis	43.2396	105.18	3	11.2532	5
9	PG0027	hypothetical protein, Porphyromonas gingivalis	43.2396	135.14	9	37.5959	16
4	PG0027	hypothetical protein, Porphyromonas gingivalis	43.2396	71.52	3	13.2992	20
6	PG0027	hypothetical protein, Porphyromonas gingivalis	43.2396	66.48	2	8.95141	26
2	PG0027	hypothetical protein, Porphyromonas gingivalis	43.2396	61.86	2	8.4399	19
8	PG0027	hypothetical protein, Porphyromonas gingivalis	43.2396	108.54	2	10.4859	21
13	PG0027	hypothetical protein, Porphyromonas gingivalis	43.2396	33.55	1	5.11509	37
11	PG0027	hypothetical protein, Porphyromonas gingivalis	43.2396	100.067	4	19.1816	22
22	PG0027	hypothetical protein, Porphyromonas gingivalis	43.2396	41.29	2	8.4399	9
12	PG0027	hypothetical protein, Porphyromonas gingivalis	43.2396	868.11	28	63.1714	1
6	PG0030	cytidine deaminase, Porphyromonas gingivalis	17.1797	37.42	2	14.557	39
2	PG0034	thioredoxin, Porphyromonas gingivalis	11.4249	258.063	7	41.3462	4
5	PG0037	ribosomal protein L19, Porphyromonas gingivalis	14.0798	105.17	4	30.5785	14
4	PG0037	ribosomal protein L19, Porphyromonas gingivalis	14.0798	157.463	8	37.1901	8
1	PG0037	ribosomal protein L19, Porphyromonas gingivalis	14.0798	48.55	1	13.2231	17
4	PG0042	serine hydroxymethyltransferase, Porphyromonas gingivalis	46.6437	177.677	9	13.1455	4
14	PG0042	serine hydroxymethyltransferase, Porphyromonas gingivalis	46.6437	587.836	29	47.8873	3
11	PG0042	serine hydroxymethyltransferase, Porphyromonas gingivalis	46.6437	32.05	3	11.0329	43
10	PG0042	serine hydroxymethyltransferase, Porphyromonas gingivalis	46.6437	26.34	4	13.3803	42
19	PG0043	beta-hexosaminidase, Porphyromonas gingivalis	87.6053	25.13	1	2.8314	23
18	PG0047	cell division protein FtsH, putative, Porphyromonas gingivalis	74.7414	34.9	3	5.20059	25
17	PG0056	hypothetical protein, Porphyromonas gingivalis	63.9657	117.58	8	12.3675	17
3	PG0059	hypothetical protein, Porphyromonas gingivalis	14.2366	86.08	2	25.1969	22
1	PG0070	acyl-(acyl-carrier-protein)-UDP-N-acetylglucosamine acyltransferase, Porphyromonas gingivalis	28.6447	41.65	2	8.71212	19
15	PG0071	UDP-3-O-acyl-GlcNAc deacetylase, Porphyromonas gingivalis	51.6579	35.39	2	7.14286	40
11	PG0076	N-acetylmuramoyl-L-alanine amidase, family 4, Porphyromonas gingivalis	36.1922	65.53	2	6.38978	29
6	PG0090	Dps family protein, Porphyromonas gingivalis	17.8533	240.6	12	34.5912	4
13	PG0093	HlyD family secretion protein, Porphyromonas gingivalis	35.9898	162.163	7	22.3565	13
16	PG0094	outer membrane efflux protein, putative, Porphyromonas gingivalis	55.5742	114.06	8	22.1557	18
10	PG0097	conserved hypothetical protein TIGR01033, Porphyromonas gingivalis	26.439	108	2	6.95652	17
1	PG0121	DNA-binding protein HU, Porphyromonas gingivalis	9.47218	32.49	3	31.8182	30
2	PG0121	DNA-binding protein HU, Porphyromonas gingivalis	9.47218	396.967	11	71.5909	1
3	PG0121	DNA-binding protein HU, Porphyromonas gingivalis	9.47218	84.68	3	47.7273	23
15	PG0126	type I phosphodiesterase/nucleotide pyrophosphatase family protein, Porphyromonas gingivalis	46.4308	33.57	2	9.73236	42
9	PG0130	phosphoglycerate mutase, Porphyromonas gingivalis	28.7188	216.17	10	46.371	11
10	PG0138	malonyl CoA-acyl carrier protein transacylase, Porphyromonas gingivalis	31.4591	175.19	8	30.7167	10
16	PG0139	membrane-bound lytic murein transglycosylase D, putative, Porphyromonas gingivalis	50.8567	25	4	12.1951	48
11	PG0141	spoOJ protein, Porphyromonas gingivalis	32.6294	29.03	5	22.4913	44
16	PG0159	endopeptidase PepO, Porphyromonas gingivalis	78.7838	78.9733	6	9.28882	26
17	PG0159	endopeptidase PepO, Porphyromonas gingivalis	78.7838	230.91	12	20.1742	4
18	PG0159	endopeptidase PepO, Porphyromonas gingivalis	78.7838	742.496	37	51.2337	1
15	PG0159	endopeptidase PepO, Porphyromonas gingivalis	78.7838	45.19	3	6.24093	38
5	PG0159	endopeptidase PepO, Porphyromonas gingivalis	78.7838	28.51	2	3.48331	40
1	PG0159	endopeptidase PepO, Porphyromonas gingivalis	78.7838	36.11	3	7.11176	24
7	PG0167	ribosomal protein L25, Porphyromonas gingivalis	20.9844	234.59	10	55.2083	12
19	PG0185	ragA protein, Porphyromonas gingivalis	112.361	796.286	43	42.5762	1
17	PG0185	ragA protein, Porphyromonas gingivalis	112.361	143.4	7	8.55457	8
1	PG0185	ragA protein, Porphyromonas gingivalis	112.361	58.43	3	4.62144	13
6	PG0185	ragA protein, Porphyromonas gingivalis	112.361	36.17	2	3.53982	41
7	PG0185	ragA protein, Porphyromonas gingivalis	112.361	51.54	5	7.66962	44
18	PG0185	ragA protein, Porphyromonas gingivalis	112.361	202.12	11	11.7994	4
3	PG0185	ragA protein, Porphyromonas gingivalis	112.361	96.86	3	3.14651	19
11	PG0185	ragA protein, Porphyromonas gingivalis	112.361	26.07	3	2.94985	47
20	PG0185	ragA protein, Porphyromonas gingivalis	112.361	140.058	21	23.9921	4
22	PG0185	ragA protein, Porphyromonas gingivalis	112.361	100.917	15	19.469	5
21	PG0185	ragA protein, Porphyromonas gingivalis	112.361	92.71	16	18.1908	6
16	PG0186	lipoprotein RagB, Porphyromonas gingivalis	56.4345	498.412	20	49.501	2
14	PG0186	lipoprotein RagB, Porphyromonas gingivalis	56.4345	163.407	11	31.3373	15
15	PG0186	lipoprotein RagB, Porphyromonas gingivalis	56.4345	743.86	30	52.2954	1
22	PG0186	lipoprotein RagB, Porphyromonas gingivalis	56.4345	39.45	7	17.7645	10
13	PG0186	lipoprotein RagB, Porphyromonas gingivalis	56.4345	117.14	9	26.3473	16
4	PG0186	lipoprotein RagB, Porphyromonas gingivalis	56.4345	26.99	2	8.58283	48
9	PG0186	lipoprotein RagB, Porphyromonas gingivalis	56.4345	128.849	11	28.3433	19
2	PG0186	lipoprotein RagB, Porphyromonas gingivalis	56.4345	82.71	3	5.18962	14
14	PG0188	hypothetical protein, Porphyromonas gingivalis	50.6804	41.08	7	18.6404	27
6	PG0192	cationic outer membrane protein OmpH, Porphyromonas gingivalis	20.1153	272.53	16	46.5517	3
6	PG0193	cationic outer membrane protein OmpH, Porphyromonas gingivalis	18.7978	95.62	7	36.8098	17
5	PG0193	cationic outer membrane protein OmpH, Porphyromonas gingivalis	18.7978	140.71	8	39.2638	11
8	PG0195	rubrerythrin, Porphyromonas gingivalis	21.4966	134.68	6	29.6875	14
7	PG0195	rubrerythrin, Porphyromonas gingivalis	21.4966	72.11	5	39.0625	33
19	PG0196	peptidase, M16 family, Porphyromonas gingivalis	105.587	41.6	5	7.7577	16
5	PG0222	DNA-binding protein, histone-like family, Porphyromonas gingivalis	17.238	29.73	4	26.4516	39
19	PG0226	transglutaminase-related protein, Porphyromonas gingivalis	100.812	64.3533	8	13.8239	13
17	PG0226	transglutaminase-related protein, Porphyromonas gingivalis	100.812	26.59	5	10.8138	34
8	PG0230	transaldolase TalC, putative, Porphyromonas gingivalis	23.8752	225.397	6	30.4545	9
17	PG0236	hypothetical protein, Porphyromonas gingivalis	55.6355	57.4333	3	7.11462	24
11	PG0241	hypothetical protein, Porphyromonas gingivalis	32.0756	539.583	25	47.1831	2
1	PG0241	hypothetical protein, Porphyromonas gingivalis	32.0756	39.09	1	5.6338	21
2	PG0241	hypothetical protein, Porphyromonas gingivalis	32.0756	38.94	2	8.80282	26
10	PG0241	hypothetical protein, Porphyromonas gingivalis	32.0756	235.495	16	42.2535	7
13	PG0245	universal stress protein family, Porphyromonas gingivalis	42.5202	103.29	7	23.5135	18
1	PG0246	hypothetical protein, Porphyromonas gingivalis	6.80237	114.213	3	42.8571	4
17	PG0249	oxaloacetate decarboxylase, putative, Porphyromonas gingivalis	69.7009	329.547	31	46.8498	3
14	PG0249	oxaloacetate decarboxylase, putative, Porphyromonas gingivalis	69.7009	198.275	17	22.7787	10
3	PG0249	oxaloacetate decarboxylase, putative, Porphyromonas gingivalis	69.7009	40.97	6	8.5622	41
16	PG0249	oxaloacetate decarboxylase, putative, Porphyromonas gingivalis	69.7009	98.36	12	15.3473	20
16	PG0254	N utilization substance protein A, putative, Porphyromonas gingivalis	50.1882	295.99	12	35.3604	6
20	PG0255	translation initiation factor IF-2, Porphyromonas gingivalis	107.468	60.72	4	5.31154	9
9	PG0258	ABC transporter, ATP-binding protein, Porphyromonas gingivalis	27.5764	218.6	7	30.8	9
14	PG0263	tyrosyl-tRNA synthetase, Porphyromonas gingivalis	48.0263	36.57	3	9.30233	31
11	PG0270	redox-sensitive transcriptional activator OxyR, Porphyromonas gingivalis	35.1232	65.8	1	3.57143	28
6	PG0271	single-stranded binding protein, Porphyromonas gingivalis	17.5229	39.81	7	53.8462	36
16	PG0288	lipoprotein, putative, Porphyromonas gingivalis	55.8655	158.46	7	21.1813	15
11	PG0289	hypothetical protein, Porphyromonas gingivalis	39.2901	483.443	16	43.3526	4
16	PG0290	hypothetical protein, Porphyromonas gingivalis	56.5094	258.343	17	39.3411	7
14	PG0291	hypothetical protein, Porphyromonas gingivalis	41.6433	192.746	10	29.0859	13
8	PG0293	secretion activator protein, putative, Porphyromonas gingivalis	21.9146	57.4	3	21.875	32
5	PG0293	secretion activator protein, putative, Porphyromonas gingivalis	21.9146	38.75	2	18.2292	36
7	PG0293	secretion activator protein, putative, Porphyromonas gingivalis	21.9146	112.84	5	39.0625	25
6	PG0293	secretion activator protein, putative, Porphyromonas gingivalis	21.9146	73.4933	3	16.6667	24
4	PG0293	secretion activator protein, putative, Porphyromonas gingivalis	21.9146	64.8933	3	22.9167	22
1	PG0293	secretion activator protein, putative, Porphyromonas gingivalis	21.9146	34.11	1	4.6875	28
15	PG0304	NADH dehydrogenase, 51 kDa subunit, putative, Porphyromonas gingivalis	47.0311	195.451	12	26.4108	11
14	PG0304	NADH dehydrogenase, 51 kDa subunit, putative, Porphyromonas gingivalis	47.0311	29.52	3	12.6411	34
10	PG0306	conserved hypothetical protein, Porphyromonas gingivalis	23.0794	289.56	16	48.8372	5
4	PG0314	ribosomal protein L21, Porphyromonas gingivalis	13.5224	39.24	3	34.1667	40
3	PG0314	ribosomal protein L21, Porphyromonas gingivalis	13.5224	120.27	4	26.6667	13
2	PG0314	ribosomal protein L21, Porphyromonas gingivalis	13.5224	47.57	1	9.16667	21
3	PG0315	ribosomal protein L27, Porphyromonas gingivalis	9.21791	90.57	3	35.2941	20
15	PG0316	seryl-tRNA synthetase, Porphyromonas gingivalis	47.2544	77.67	3	8.74704	26
4	PG0319	hypothetical protein, Porphyromonas gingivalis	15.3571	43.54	3	28.169	35
2	PG0323	conserved hypothetical protein, Porphyromonas gingivalis	11.8382	37.91	3	15.5963	28
22	PG0324	histidine ammonia-lyase, Porphyromonas gingivalis	54.8183	35.52	1	1.81087	12
18	PG0324	histidine ammonia-lyase, Porphyromonas gingivalis	54.8183	29.43	1	1.81087	28
16	PG0324	histidine ammonia-lyase, Porphyromonas gingivalis	54.8183	27.49	3	5.4326	43
8	PG0325	conserved hypothetical protein, Porphyromonas gingivalis	22.4037	117.51	7	34.4498	19
13	PG0326	hypothetical protein, Porphyromonas gingivalis	46.8099	62.61	2	5.59611	26
11	PG0329	formiminotransferase-cyclodeaminase-related protein, Porphyromonas gingivalis	33.174	388.28	12	37	6
6	PG0330	DNA-binding protein, histone-like family, Porphyromonas gingivalis	18.2396	94.9467	5	32.1637	18
2	PG0330	DNA-binding protein, histone-like family, Porphyromonas gingivalis	18.2396	89.44	3	25.731	11
7	PG0330	DNA-binding protein, histone-like family, Porphyromonas gingivalis	18.2396	153.4	7	53.8012	19
19	PG0332	transcription termination factor Rho, Porphyromonas gingivalis	72.1952	324.749	20	42.2492	4
18	PG0332	transcription termination factor Rho, Porphyromonas gingivalis	72.1952	107.24	9	15.5015	8
9	PG0356	conserved hypothetical protein, Porphyromonas gingivalis	29.0578	179.9	7	38.4615	14
7	PG0360	lemA protein, Porphyromonas gingivalis	22.1035	244.951	12	48.9796	10
5	PG0375	ribosomal protein L13, Porphyromonas gingivalis	17.036	213.547	10	37.7483	5
3	PG0375	ribosomal protein L13, Porphyromonas gingivalis	17.036	25.72	2	9.93377	58
6	PG0375	ribosomal protein L13, Porphyromonas gingivalis	17.036	37.6	2	9.93377	38
1	PG0375	ribosomal protein L13, Porphyromonas gingivalis	17.036	60.56	1	9.27152	12
5	PG0376	ribosomal protein S9, Porphyromonas gingivalis	14.5172	36.41	2	12.5	38
4	PG0376	ribosomal protein S9, Porphyromonas gingivalis	14.5172	166.493	7	39.8438	6
3	PG0376	ribosomal protein S9, Porphyromonas gingivalis	14.5172	52.4	2	12.5	35
11	PG0377	ribosomal protein S2, Porphyromonas gingivalis	31.4203	374.731	24	62.2776	8
7	PG0377	ribosomal protein S2, Porphyromonas gingivalis	31.4203	85.71	11	34.8754	30
8	PG0377	ribosomal protein S2, Porphyromonas gingivalis	31.4203	43.7233	9	24.5552	39
9	PG0378	translation elongation factor Ts, Porphyromonas gingivalis	30.1114	501.887	17	65.6934	2
10	PG0378	translation elongation factor Ts, Porphyromonas gingivalis	30.1114	254.953	19	70.073	6
2	PG0385	ribosomal protein S21, Porphyromonas gingivalis	7.4102	36.26	1	11.1111	29
2	PG0386	site-specific recombinase, phage integrase family / ribosomal subunit interface protein, Porphyromonas gingivalis	46.1813	113.58	4	14	8
7	PG0387	translation elongation factor Tu, Porphyromonas gingivalis	43.6712	160.59	6	22.0253	18
10	PG0387	translation elongation factor Tu, Porphyromonas gingivalis	43.6712	362.673	15	42.0253	4
11	PG0387	translation elongation factor Tu, Porphyromonas gingivalis	43.6712	310.86	14	31.8987	9
14	PG0387	translation elongation factor Tu, Porphyromonas gingivalis	43.6712	1231.89	55	73.4177	1
8	PG0387	translation elongation factor Tu, Porphyromonas gingivalis	43.6712	270.347	10	31.1392	5
1	PG0387	translation elongation factor Tu, Porphyromonas gingivalis	43.6712	27.28	2	6.32911	35
17	PG0387	translation elongation factor Tu, Porphyromonas gingivalis	43.6712	200.22	6	24.557	6
13	PG0387	translation elongation factor Tu, Porphyromonas gingivalis	43.6712	234.303	9	23.5443	5
3	PG0387	translation elongation factor Tu, Porphyromonas gingivalis	43.6712	166.497	4	10.3797	8
21	PG0387	translation elongation factor Tu, Porphyromonas gingivalis	43.6712	238.34	10	30.1266	1
16	PG0387	translation elongation factor Tu, Porphyromonas gingivalis	43.6712	171.84	6	17.2152	12
22	PG0387	translation elongation factor Tu, Porphyromonas gingivalis	43.6712	254.93	11	27.8481	1
9	PG0387	translation elongation factor Tu, Porphyromonas gingivalis	43.6712	200.99	11	26.8354	12
6	PG0387	translation elongation factor Tu, Porphyromonas gingivalis	43.6712	215.86	9	25.0633	6
19	PG0387	translation elongation factor Tu, Porphyromonas gingivalis	43.6712	210.43	10	34.4304	5
5	PG0387	translation elongation factor Tu, Porphyromonas gingivalis	43.6712	201.983	7	18.7342	6
2	PG0387	translation elongation factor Tu, Porphyromonas gingivalis	43.6712	233.907	8	20	5
18	PG0387	translation elongation factor Tu, Porphyromonas gingivalis	43.6712	40.47	6	15.6962	22
4	PG0387	translation elongation factor Tu, Porphyromonas gingivalis	43.6712	43.87	3	8.35443	34
20	PG0387	translation elongation factor Tu, Porphyromonas gingivalis	43.6712	227.78	12	30.1266	2
12	PG0387	translation elongation factor Tu, Porphyromonas gingivalis	43.6712	40.91	3	11.8987	25
15	PG0387	translation elongation factor Tu, Porphyromonas gingivalis	43.6712	187.72	7	22.0253	13
7	PG0389	transcription antitermination protein NusG, Porphyromonas gingivalis	20.2036	72.18	1	11.1732	32
1	PG0390	ribosomal protein L11, Porphyromonas gingivalis	15.5973	46.41	3	24.1379	18
5	PG0390	ribosomal protein L11, Porphyromonas gingivalis	15.5973	415.549	13	52.4138	1
9	PG0391	ribosomal protein L1, Porphyromonas gingivalis	24.9524	267.646	14	54.3103	6
1	PG0391	ribosomal protein L1, Porphyromonas gingivalis	24.9524	34.77	2	8.62069	27
10	PG0391	ribosomal protein L1, Porphyromonas gingivalis	24.9524	27.01	2	13.3621	41
8	PG0391	ribosomal protein L1, Porphyromonas gingivalis	24.9524	136.103	5	25.431	13
7	PG0391	ribosomal protein L1, Porphyromonas gingivalis	24.9524	71	4	18.1034	34
7	PG0392	ribosomal protein L10, Porphyromonas gingivalis	19.2132	510.59	15	75.2874	3
3	PG0393	ribosomal protein L7/L12, Porphyromonas gingivalis	12.6788	353.16	12	72	1
1	PG0393	ribosomal protein L7/L12, Porphyromonas gingivalis	12.6788	98.75	4	47.2	6
4	PG0393	ribosomal protein L7/L12, Porphyromonas gingivalis	12.6788	54.2	1	9.6	29
20	PG0394	DNA-directed RNA polymerase, beta subunit, Porphyromonas gingivalis	142.252	50.62	10	8.03783	15
3	PG0394	DNA-directed RNA polymerase, beta subunit, Porphyromonas gingivalis	142.252	32.62	6	4.17652	48
21	PG0394	DNA-directed RNA polymerase, beta subunit, Porphyromonas gingivalis	142.252	33.39	2	1.97006	10
21	PG0395	DNA-directed RNA polymerase, beta' subunit, Porphyromonas gingivalis	160.159	118.42	14	12.4215	3
6	PG0399	hypothetical protein, Porphyromonas gingivalis	20.2978	29.68	2	15.3409	46
16	PG0401	KH/HDIG domain protein, Porphyromonas gingivalis	57.1997	86.8767	5	11.6959	23
11	PG0412	DNA mismatch repair protein MutL, Porphyromonas gingivalis	68.7724	32.46	2	3.07443	42
16	PG0415	peptidyl-prolyl cis-trans isomerase family protein, Porphyromonas gingivalis	53.2506	204.73	17	33.6957	8
7	PG0418	ATP-dependent Clp protease, proteolytic subunit, Porphyromonas gingivalis	24.7885	40.56	1	9.90991	50
4	PG0423	hypothetical protein, Porphyromonas gingivalis	9.26167	47.83	2	32.5	33
3	PG0423	hypothetical protein, Porphyromonas gingivalis	9.26167	32.84	1	21.25	47
5	PG0423	hypothetical protein, Porphyromonas gingivalis	9.26167	69.31	3	32.5	19
17	PG0429	pyruvate synthase, Porphyromonas gingivalis	67.5034	128.97	8	21.4863	13
8	PG0429	pyruvate synthase, Porphyromonas gingivalis	67.5034	41.69	1	2.58481	40
5	PG0430	oxidoreductase, putative, Porphyromonas gingivalis	37.0667	41.54	1	3.58209	33
12	PG0430	oxidoreductase, putative, Porphyromonas gingivalis	37.0667	28.63	4	17.0149	30
13	PG0443	hemagglutinin-related protein, Porphyromonas gingivalis	39.3134	54.38	2	7.75862	30
14	PG0445	peptidase T, Porphyromonas gingivalis	44.8373	82.15	7	21.4815	18
14	PG0448	hypothetical protein, Porphyromonas gingivalis	48.4478	194.967	9	26.7281	11
12	PG0449	TPR domain protein, Porphyromonas gingivalis	52.1008	75.31	4	10	13
15	PG0449	TPR domain protein, Porphyromonas gingivalis	52.1008	231.14	19	36.087	7
13	PG0449	TPR domain protein, Porphyromonas gingivalis	52.1008	76.55	4	13.4783	22
14	PG0452	hypothetical protein, Porphyromonas gingivalis	79.4557	52.97	3	6.15385	23
18	PG0452	hypothetical protein, Porphyromonas gingivalis	79.4557	95.44	7	15.3846	11
20	PG0452	hypothetical protein, Porphyromonas gingivalis	79.4557	68.59	5	11.4685	8
19	PG0452	hypothetical protein, Porphyromonas gingivalis	79.4557	513.63	31	47.5524	2
13	PG0452	hypothetical protein, Porphyromonas gingivalis	79.4557	64.52	4	4.61538	25
17	PG0452	hypothetical protein, Porphyromonas gingivalis	79.4557	48.9633	6	13.1469	28
6	PG0465	ferric uptake transcriptional regulator, Porphyromonas gingivalis	19.1451	39.74	1	7.22892	37
13	PG0466	hypothetical protein, Porphyromonas gingivalis	27.5888	52.28	2	9.16335	32
5	PG0482	hypothetical protein, Porphyromonas gingivalis	16.2504	57.52	4	23.7762	23
4	PG0485	preprotein translocase, YajC subunit, Porphyromonas gingivalis	12.5657	50.16	1	10.7143	31
18	PG0491	conserved hypothetical protein, Porphyromonas gingivalis	80.0565	99.45	7	12.2191	10
18	PG0506	arginine-specific cysteine proteinase, Porphyromonas gingivalis	80.9161	33.23	7	12.6359	27
2	PG0506	arginine-specific cysteine proteinase, Porphyromonas gingivalis	80.9161	68.52	4	7.20109	18
6	PG0512	guanylate kinase, Porphyromonas gingivalis	21.8355	54.78	3	14.3617	30
20	PG0514	preprotein translocase, SecA subunit, Porphyromonas gingivalis	126.392	175.98	14	14.0921	3
19	PG0514	preprotein translocase, SecA subunit, Porphyromonas gingivalis	126.392	47.48	5	7.22674	14
16	PG0515	conserved hypothetical protein, Porphyromonas gingivalis	58.4852	38.01	1	3.57815	35
15	PG0520	chaperonin, 60 kDa, Porphyromonas gingivalis	58.0571	102.49	10	29.3578	21
18	PG0520	chaperonin, 60 kDa, Porphyromonas gingivalis	58.0571	60.22	1	4.58716	20
16	PG0520	chaperonin, 60 kDa, Porphyromonas gingivalis	58.0571	169.227	19	29.7248	13
17	PG0520	chaperonin, 60 kDa, Porphyromonas gingivalis	58.0571	993.886	51	64.7706	1
5	PG0520	chaperonin, 60 kDa, Porphyromonas gingivalis	58.0571	27.99	2	7.15596	41
2	PG0521	chaperonin, 10 kDa, Porphyromonas gingivalis	9.60617	60.09	3	35.9551	20
9	PG0535	conserved hypothetical protein, Porphyromonas gingivalis	23.6211	131.563	5	21.3592	18
16	PG0537	aminoacyl-histidine dipeptidase, Porphyromonas gingivalis	54.1874	37.8933	9	19.5473	36
11	PG0537	aminoacyl-histidine dipeptidase, Porphyromonas gingivalis	54.1874	37.45	2	7.61317	38
15	PG0537	aminoacyl-histidine dipeptidase, Porphyromonas gingivalis	54.1874	40.69	2	4.73251	39
15	PG0538	outer membrane efflux protein, Porphyromonas gingivalis	52.0637	46.2	2	6.92641	36
13	PG0539	conserved hypothetical protein, Porphyromonas gingivalis	38.3561	34.88	1	2.85714	36
2	PG0541	hypothetical protein, Porphyromonas gingivalis	11.3547	99.5333	3	31.3131	9
14	PG0547	conserved hypothetical protein, Porphyromonas gingivalis	46.8411	186.854	10	30.6533	14
20	PG0548	pyruvate ferredoxin/flavodoxin oxidoreductase family protein, Porphyromonas gingivalis	131.839	58.98	8	8.21459	10
10	PG0558	purine nucleoside phosphorylase, family 2, Porphyromonas gingivalis	29.605	52.99	3	17.5824	31
15	PG0561	peptidase, M20/M25/M40 family, Porphyromonas gingivalis	50.1633	57.56	6	17.5166	33
3	PG0561	peptidase, M20/M25/M40 family, Porphyromonas gingivalis	50.1633	41.36	1	2.21729	40
7	PG0568	translation elongation factor P, Porphyromonas gingivalis	21.1657	41.43	1	8.51064	48
8	PG0568	translation elongation factor P, Porphyromonas gingivalis	21.1657	40.33	2	8.51064	42
6	PG0585	YqeY family protein, Porphyromonas gingivalis	16.3868	31.63	2	16.7785	43
2	PG0592	ribosomal protein L31, Porphyromonas gingivalis	9.79205	277.6	6	45.8824	3
3	PG0592	ribosomal protein L31, Porphyromonas gingivalis	9.79205	64.61	1	12.9412	30
13	PG0593	HtrA protein, Porphyromonas gingivalis	52.7442	201.013	10	24.8996	10
1	PG0593	HtrA protein, Porphyromonas gingivalis	52.7442	67.27	3	5.82329	11
14	PG0593	HtrA protein, Porphyromonas gingivalis	52.7442	689.225	16	33.3333	2
15	PG0593	HtrA protein, Porphyromonas gingivalis	52.7442	31.18	4	12.8514	44
12	PG0593	HtrA protein, Porphyromonas gingivalis	52.7442	68.03	3	11.6466	14
11	PG0594	RNA polymerase sigma-70 factor, Porphyromonas gingivalis	32.5824	88.07	2	8.7108	24
3	PG0595	ribosomal protein S6, Porphyromonas gingivalis	13.5852	273.708	17	72.6496	3
4	PG0595	ribosomal protein S6, Porphyromonas gingivalis	13.5852	32.14	4	47.0085	44
1	PG0596	ribosomal protein S18, Porphyromonas gingivalis	10.6148	33.8	1	14.4444	29
3	PG0596	ribosomal protein S18, Porphyromonas gingivalis	10.6148	197.968	10	46.6667	4
7	PG0597	ribosomal protein L9, Porphyromonas gingivalis	19.4505	164.34	8	38.5475	17
6	PG0597	ribosomal protein L9, Porphyromonas gingivalis	19.4505	56.34	3	23.4637	29
15	PG0599	3,4-dihydroxy-2-butanone 4-phosphate synthase/GTP cyclohydrolase II, Porphyromonas gingivalis	45.5502	172.24	12	39.7531	15
7	PG0618	alkyl hydroperoxide reductase, C subunit, Porphyromonas gingivalis	21.0637	62.6	2	11.1702	38
7	PG0621	conserved hypothetical protein, Porphyromonas gingivalis	20.8506	64.51	2	6.04396	37
10	PG0623	triosephosphate isomerase, Porphyromonas gingivalis	26.8028	166.195	10	42.6295	11
5	PG0624	hypothetical protein, Porphyromonas gingivalis	18.8408	42.15	1	7.14286	30
2	PG0627	RNA-binding protein, Porphyromonas gingivalis	11.4938	32.78	1	20.6186	30
9	PG0630	pyridoxal phosphate biosynthetic protein PdxJ, Porphyromonas gingivalis	26.9328	163.12	5	34.8739	15
9	PG0631	MotA/TolQ/ExbB proton channel family protein, Porphyromonas gingivalis	22.0377	83.51	5	17.6471	29
4	PG0632	biopolymer transport protein ExbD, putative, Porphyromonas gingivalis	15.6163	90.4233	7	44.6043	15
6	PG0634	ThiJ/PfpI family protein, Porphyromonas gingivalis	19.0037	91.86	5	46.9613	19
7	PG0634	ThiJ/PfpI family protein, Porphyromonas gingivalis	19.0037	36.96	1	12.7072	51
16	PG0639	signal peptide peptidase SppA, 67K type, Porphyromonas gingivalis	65.2117	86.05	7	12.9412	24
17	PG0639	signal peptide peptidase SppA, 67K type, Porphyromonas gingivalis	65.2117	123.12	10	21.5126	15
3	PG0652	hypothetical protein, Porphyromonas gingivalis	11.2647	26.12	1	16	56
3	PG0656	ribosomal protein L34, Porphyromonas gingivalis	5.74215	30.7	1	18	51
18	PG0668	TonB-dependent receptor, Porphyromonas gingivalis	84.4657	27.8	4	7.00132	29
10	PG0669	heme-binding protein FetB, Porphyromonas gingivalis	32.6045	690.023	24	53.9249	1
3	PG0669	heme-binding protein FetB, Porphyromonas gingivalis	32.6045	63.02	2	9.55631	32
1	PG0669	heme-binding protein FetB, Porphyromonas gingivalis	32.6045	36.89	2	9.55631	22
12	PG0669	heme-binding protein FetB, Porphyromonas gingivalis	32.6045	26.73	1	6.48464	31
7	PG0669	heme-binding protein FetB, Porphyromonas gingivalis	32.6045	164.6	7	28.6689	16
9	PG0669	heme-binding protein FetB, Porphyromonas gingivalis	32.6045	77.2367	3	13.9932	33
7	PG0674	indolepyruvate ferredoxin oxidoreductase, beta subunit, Porphyromonas gingivalis	21.067	62.15	5	24.8731	39
17	PG0675	indolepyruvate ferredoxin oxidoreductase, alpha subunit, Porphyromonas gingivalis	58.3663	103.613	8	22.4299	19
9	PG0676	oxidoreductase, short chain dehydrogenase/reductase family, Porphyromonas gingivalis	27.3189	40.62	4	17.3913	46
8	PG0685	ABC transporter, ATP-binding protein, Porphyromonas gingivalis	23.8816	159.1	8	45.6621	11
15	PG0687	succinate-semialdehyde dehydrogenase, Porphyromonas gingivalis	48.2906	80.44	4	10.8647	24
13	PG0689	NAD-dependent 4-hydroxybutyrate dehydrogenase, Porphyromonas gingivalis	42.0315	225.31	15	42.0485	6
14	PG0690	4-hydroxybutyrate CoA-transferase, Porphyromonas gingivalis	47.3261	101	7	16.7053	16
3	PG0690	4-hydroxybutyrate CoA-transferase, Porphyromonas gingivalis	47.3261	25.93	2	5.80046	57
8	PG0692	4-hydroxybutyryl-CoA dehydratase, Porphyromonas gingivalis	53.9996	51.65	4	7.61317	35
14	PG0692	4-hydroxybutyryl-CoA dehydratase, Porphyromonas gingivalis	53.9996	26.47	2	6.99588	36
16	PG0692	4-hydroxybutyryl-CoA dehydratase, Porphyromonas gingivalis	53.9996	43.83	4	12.1399	32
4	PG0692	4-hydroxybutyryl-CoA dehydratase, Porphyromonas gingivalis	53.9996	41.8	1	3.08642	36
15	PG0692	4-hydroxybutyryl-CoA dehydratase, Porphyromonas gingivalis	53.9996	199.34	10	21.6049	10
19	PG0692	4-hydroxybutyryl-CoA dehydratase, Porphyromonas gingivalis	53.9996	46.4	1	4.52675	15
12	PG0692	4-hydroxybutyryl-CoA dehydratase, Porphyromonas gingivalis	53.9996	117.76	8	25.5144	12
22	PG0692	4-hydroxybutyryl-CoA dehydratase, Porphyromonas gingivalis	53.9996	71.67	1	4.52675	6
20	PG0694	immunoreactive 42 kDa antigen PG33, Porphyromonas gingivalis	42.4252	236.13	11	27.6316	1
21	PG0694	immunoreactive 42 kDa antigen PG33, Porphyromonas gingivalis	42.4252	184.597	11	32.1053	2
4	PG0694	immunoreactive 42 kDa antigen PG33, Porphyromonas gingivalis	42.4252	84.6	3	7.10526	16
5	PG0694	immunoreactive 42 kDa antigen PG33, Porphyromonas gingivalis	42.4252	52.8	6	16.8421	25
12	PG0694	immunoreactive 42 kDa antigen PG33, Porphyromonas gingivalis	42.4252	239.693	18	40.2632	6
1	PG0694	immunoreactive 42 kDa antigen PG33, Porphyromonas gingivalis	42.4252	27.71	1	2.89474	34
7	PG0694	immunoreactive 42 kDa antigen PG33, Porphyromonas gingivalis	42.4252	55.78	4	10.2632	41
2	PG0694	immunoreactive 42 kDa antigen PG33, Porphyromonas gingivalis	42.4252	113.66	4	10.7895	7
3	PG0694	immunoreactive 42 kDa antigen PG33, Porphyromonas gingivalis	42.4252	57.41	4	12.8947	34
6	PG0694	immunoreactive 42 kDa antigen PG33, Porphyromonas gingivalis	42.4252	90.4733	4	11.8421	20
22	PG0694	immunoreactive 42 kDa antigen PG33, Porphyromonas gingivalis	42.4252	161.197	12	27.8947	3
8	PG0694	immunoreactive 42 kDa antigen PG33, Porphyromonas gingivalis	42.4252	233	12	35.2632	8
14	PG0694	immunoreactive 42 kDa antigen PG33, Porphyromonas gingivalis	42.4252	204.82	12	32.1053	9
17	PG0694	immunoreactive 42 kDa antigen PG33, Porphyromonas gingivalis	42.4252	125.43	8	27.6316	14
19	PG0694	immunoreactive 42 kDa antigen PG33, Porphyromonas gingivalis	42.4252	36.8967	4	19.2105	18
10	PG0694	immunoreactive 42 kDa antigen PG33, Porphyromonas gingivalis	42.4252	110.68	7	23.9474	16
13	PG0694	immunoreactive 42 kDa antigen PG33, Porphyromonas gingivalis	42.4252	1284.59	52	65.7895	2
18	PG0694	immunoreactive 42 kDa antigen PG33, Porphyromonas gingivalis	42.4252	75.68	7	19.2105	17
11	PG0694	immunoreactive 42 kDa antigen PG33, Porphyromonas gingivalis	42.4252	113.4	6	23.1579	18
9	PG0694	immunoreactive 42 kDa antigen PG33, Porphyromonas gingivalis	42.4252	120.763	10	38.1579	21
16	PG0694	immunoreactive 42 kDa antigen PG33, Porphyromonas gingivalis	42.4252	75.78	3	10.2632	27
18	PG0695	immunoreactive 43 kDa antigen PG32, Porphyromonas gingivalis	43.3971	104.24	7	29.4118	9
22	PG0695	immunoreactive 43 kDa antigen PG32, Porphyromonas gingivalis	43.3971	142.241	8	31.9693	4
9	PG0695	immunoreactive 43 kDa antigen PG32, Porphyromonas gingivalis	43.3971	89.5333	7	21.9949	27
8	PG0695	immunoreactive 43 kDa antigen PG32, Porphyromonas gingivalis	43.3971	124.19	10	37.3402	16
2	PG0695	immunoreactive 43 kDa antigen PG32, Porphyromonas gingivalis	43.3971	98.7967	5	16.3683	10
15	PG0695	immunoreactive 43 kDa antigen PG32, Porphyromonas gingivalis	43.3971	83.78	8	29.4118	23
11	PG0695	immunoreactive 43 kDa antigen PG32, Porphyromonas gingivalis	43.3971	162.35	16	42.9668	16
13	PG0695	immunoreactive 43 kDa antigen PG32, Porphyromonas gingivalis	43.3971	1538.27	75	74.1688	1
1	PG0695	immunoreactive 43 kDa antigen PG32, Porphyromonas gingivalis	43.3971	243.71	9	15.0895	1
5	PG0695	immunoreactive 43 kDa antigen PG32, Porphyromonas gingivalis	43.3971	41.17	4	17.1355	34
16	PG0695	immunoreactive 43 kDa antigen PG32, Porphyromonas gingivalis	43.3971	107.417	11	37.5959	19
20	PG0695	immunoreactive 43 kDa antigen PG32, Porphyromonas gingivalis	43.3971	84.3167	8	23.7852	7
4	PG0695	immunoreactive 43 kDa antigen PG32, Porphyromonas gingivalis	43.3971	65.37	3	13.0435	21
10	PG0695	immunoreactive 43 kDa antigen PG32, Porphyromonas gingivalis	43.3971	124.98	10	30.9463	14
7	PG0695	immunoreactive 43 kDa antigen PG32, Porphyromonas gingivalis	43.3971	416.159	16	52.1739	4
6	PG0695	immunoreactive 43 kDa antigen PG32, Porphyromonas gingivalis	43.3971	41.54	2	8.18414	34
21	PG0695	immunoreactive 43 kDa antigen PG32, Porphyromonas gingivalis	43.3971	106.22	7	23.5294	4
14	PG0695	immunoreactive 43 kDa antigen PG32, Porphyromonas gingivalis	43.3971	334.473	17	48.3376	4
17	PG0695	immunoreactive 43 kDa antigen PG32, Porphyromonas gingivalis	43.3971	118.41	11	32.2251	16
19	PG0695	immunoreactive 43 kDa antigen PG32, Porphyromonas gingivalis	43.3971	28.19	5	24.2967	19
3	PG0695	immunoreactive 43 kDa antigen PG32, Porphyromonas gingivalis	43.3971	47.58	7	28.133	39
12	PG0695	immunoreactive 43 kDa antigen PG32, Porphyromonas gingivalis	43.3971	374.92	20	49.1049	2
4	PG0706	hypothetical protein, Porphyromonas gingivalis	16.8354	141.55	5	32.6667	9
19	PG0707	hypothetical protein, Porphyromonas gingivalis	94.396	149.51	12	21.816	6
18	PG0707	hypothetical protein, Porphyromonas gingivalis	94.396	25.29	1	2.35849	30
12	PG0708	peptidyl-prolyl cis-trans isomerase, FKBP-type, putative, Porphyromonas gingivalis	30.2586	243.73	13	36.5942	4
13	PG0708	peptidyl-prolyl cis-trans isomerase, FKBP-type, putative, Porphyromonas gingivalis	30.2586	214.705	8	27.1739	7
11	PG0708	peptidyl-prolyl cis-trans isomerase, FKBP-type, putative, Porphyromonas gingivalis	30.2586	52.32	4	14.1304	34
11	PG0709	peptidyl-prolyl cis-trans isomerase FkpA, FKBP-type, Porphyromonas gingivalis	27.9126	79.1	5	22.5296	25
10	PG0709	peptidyl-prolyl cis-trans isomerase FkpA, FKBP-type, Porphyromonas gingivalis	27.9126	37.23	2	11.0672	37
7	PG0710	peptidyl-prolyl cis-trans isomerase, FKBP-type, Porphyromonas gingivalis	21.3549	64.6667	5	36.9231	36
3	PG0726	hypothetical protein, Porphyromonas gingivalis	14.0733	49.06	2	14.7287	38
4	PG0726	hypothetical protein, Porphyromonas gingivalis	14.0733	48.58	3	23.2558	32
9	PG0731	hypothetical protein, Porphyromonas gingivalis	24.0136	101.5	8	31.6514	23
10	PG0744	RNA methyltransferase, TrmH family, Porphyromonas gingivalis	27.7876	62.88	1	5.11811	26
8	PG0751	porT protein, Porphyromonas gingivalis	28.0863	60.67	2	10.6557	29
18	PG0758	peptidyl-dipeptidase Dcp, Porphyromonas gingivalis	78.1071	531.109	36	48.6331	2
17	PG0758	peptidyl-dipeptidase Dcp, Porphyromonas gingivalis	78.1071	131.055	11	23.1655	12
19	PG0758	peptidyl-dipeptidase Dcp, Porphyromonas gingivalis	78.1071	113.066	12	23.8849	8
16	PG0758	peptidyl-dipeptidase Dcp, Porphyromonas gingivalis	78.1071	68.0933	8	14.1007	30
11	PG0758	peptidyl-dipeptidase Dcp, Porphyromonas gingivalis	78.1071	42.03	3	4.31655	36
15	PG0758	peptidyl-dipeptidase Dcp, Porphyromonas gingivalis	78.1071	31.92	6	9.92806	43
16	PG0762	trigger factor, putative, Porphyromonas gingivalis	52.2492	415.958	22	48.69	3
17	PG0766	polyribonucleotide nucleotidyltransferase, Porphyromonas gingivalis	82.2058	27.38	3	5.78735	33
18	PG0766	polyribonucleotide nucleotidyltransferase, Porphyromonas gingivalis	82.2058	89.9	8	12.5168	12
10	PG0766	polyribonucleotide nucleotidyltransferase, Porphyromonas gingivalis	82.2058	37.02	3	4.57604	38
19	PG0766	polyribonucleotide nucleotidyltransferase, Porphyromonas gingivalis	82.2058	69.15	7	12.5168	12
14	PG0766	polyribonucleotide nucleotidyltransferase, Porphyromonas gingivalis	82.2058	32.12	6	9.82503	32
16	PG0766	polyribonucleotide nucleotidyltransferase, Porphyromonas gingivalis	82.2058	31.39	2	2.82638	40
12	PG0776	electron transfer flavoprotein, alpha subunit, Porphyromonas gingivalis	36.5159	42.39	4	20.059	23
10	PG0777	electron transfer flavoprotein, beta subunit, Porphyromonas gingivalis	30.9474	111.663	6	22.2222	15
11	PG0777	electron transfer flavoprotein, beta subunit, Porphyromonas gingivalis	30.9474	176.863	10	34.0278	14
5	PG0779	hypothetical protein, Porphyromonas gingivalis	18.0813	80.46	3	12.7389	17
6	PG0779	hypothetical protein, Porphyromonas gingivalis	18.0813	122.03	8	28.6624	13
7	PG0780	hypothetical protein, Porphyromonas gingivalis	23.2603	198.207	10	38.2353	14
1	PG0782	MotA/TolQ/ExbB proton channel family protein, Porphyromonas gingivalis	28.8742	95.74	2	5.18519	7
5	PG0782	MotA/TolQ/ExbB proton channel family protein, Porphyromonas gingivalis	28.8742	199.621	8	23.3333	7
22	PG0782	MotA/TolQ/ExbB proton channel family protein, Porphyromonas gingivalis	28.8742	162.72	6	23.3333	2
8	PG0782	MotA/TolQ/ExbB proton channel family protein, Porphyromonas gingivalis	28.8742	253.26	6	24.0741	6
9	PG0782	MotA/TolQ/ExbB proton channel family protein, Porphyromonas gingivalis	28.8742	900.663	24	35.9259	1
7	PG0782	MotA/TolQ/ExbB proton channel family protein, Porphyromonas gingivalis	28.8742	133.88	2	9.25926	22
10	PG0782	MotA/TolQ/ExbB proton channel family protein, Porphyromonas gingivalis	28.8742	213.05	7	32.2222	8
3	PG0782	MotA/TolQ/ExbB proton channel family protein, Porphyromonas gingivalis	28.8742	83.55	2	10.7407	24
4	PG0782	MotA/TolQ/ExbB proton channel family protein, Porphyromonas gingivalis	28.8742	166.13	5	13.7037	7
6	PG0782	MotA/TolQ/ExbB proton channel family protein, Porphyromonas gingivalis	28.8742	165.577	6	24.0741	8
21	PG0782	MotA/TolQ/ExbB proton channel family protein, Porphyromonas gingivalis	28.8742	42.88	4	19.2593	9
20	PG0782	MotA/TolQ/ExbB proton channel family protein, Porphyromonas gingivalis	28.8742	91.23	4	12.963	6
11	PG0785	tonB protein, putative, Porphyromonas gingivalis	25.7565	223.067	10	44.7826	11
7	PG0791	adenylate kinase, Porphyromonas gingivalis	21.5944	81.93	2	16.4948	31
7	PG0811	Holliday junction DNA helicase RuvA, Porphyromonas gingivalis	21.4435	27.06	3	18.3168	57
6	PG0853	hypothetical protein, Porphyromonas gingivalis	17.4481	30.89	2	21.7391	44
12	PG0881	RecA protein, Porphyromonas gingivalis	36.8653	187.183	7	29.1176	8
17	PG0890	alkaline phosphatase, putative, Porphyromonas gingivalis	62.5557	56.91	3	6.57194	26
9	PG0906	lipoprotein, putative, Porphyromonas gingivalis	15.5468	29.03	3	16	52
4	PG0906	lipoprotein, putative, Porphyromonas gingivalis	15.5468	52.58	2	18	30
8	PG0906	lipoprotein, putative, Porphyromonas gingivalis	15.5468	118.815	13	35.3333	18
3	PG0906	lipoprotein, putative, Porphyromonas gingivalis	15.5468	28.09	3	35.3333	54
7	PG0906	lipoprotein, putative, Porphyromonas gingivalis	15.5468	250.79	15	77.3333	9
6	PG0906	lipoprotein, putative, Porphyromonas gingivalis	15.5468	200.201	7	59.3333	7
5	PG0906	lipoprotein, putative, Porphyromonas gingivalis	15.5468	41.71	2	10.6667	32
3	PG0923	ribosome-binding factor A, Porphyromonas gingivalis	12.887	38.21	1	8.10811	45
1	PG0933	translation elongation factor G, putative, Porphyromonas gingivalis	80.1335	41.26	3	5.4242	20
13	PG0946	ABC transporter, ATP-binding protein, Porphyromonas gingivalis	36.5671	25.22	1	4.38871	43
5	PG0950	glycine cleavage system H protein, Porphyromonas gingivalis	13.8008	106.34	1	14.2857	13
6	PG0950	glycine cleavage system H protein, Porphyromonas gingivalis	13.8008	97.71	1	14.2857	15
5	PG0953	deoxyuridine 5'triphosphate nucleotidohydrolase, Porphyromonas gingivalis	15.7563	26.08	1	9.72222	42
13	PG0959	ATP-binding protein, Mrp/Nbp35 family, Porphyromonas gingivalis	40.152	145.403	7	17.4731	14
16	PG0962	prolyl-tRNA synthetase, Porphyromonas gingivalis	56.1234	33.04	4	13.9959	37
10	PG0987	hypothetical protein, Porphyromonas gingivalis	30.6648	79.32	1	5.03876	21
4	PG0989	ribosomal protein L20, Porphyromonas gingivalis	13.2863	72.43	11	38.2609	18
3	PG0990	ribosomal protein L35, Porphyromonas gingivalis	7.49131	29.28	4	24.6154	52
9	PG0991	translation initiation factor IF-3, Porphyromonas gingivalis	23.1342	61.76	4	27.8607	36
18	PG0992	threonyl-tRNA synthetase, Porphyromonas gingivalis	75.4205	88.8	8	17.1516	13
18	PG0TLR	TLR TonB-linked receptor BAMBU sequence	78.8564	83.83	8	15.113	16
11	PG1010	ABC transporter, ATP-binding protein, Porphyromonas gingivalis	31.3114	33.79	2	9.09091	41
7	PG1013	acetyl-CoA hydrolase/transferase family protein, Porphyromonas gingivalis	54.6409	44.47	3	8.63454	46
4	PG1017	pyruvate phosphate dikinase, Porphyromonas gingivalis	100.421	28.57	5	6.05727	46
20	PG1017	pyruvate phosphate dikinase, Porphyromonas gingivalis	100.421	56.94	6	8.25991	11
21	PG1017	pyruvate phosphate dikinase, Porphyromonas gingivalis	100.421	25.73	4	6.82819	16
3	PG1017	pyruvate phosphate dikinase, Porphyromonas gingivalis	100.421	27.66	2	2.09251	55
19	PG1017	pyruvate phosphate dikinase, Porphyromonas gingivalis	100.421	119.165	15	23.4581	7
16	PG1017	pyruvate phosphate dikinase, Porphyromonas gingivalis	100.421	26.71	4	5.61674	45
18	PG1017	pyruvate phosphate dikinase, Porphyromonas gingivalis	100.421	40.16	7	9.03084	23
9	PG1017	pyruvate phosphate dikinase, Porphyromonas gingivalis	100.421	83.4	5	5.61674	30
17	PG1028	TPR domain protein, Porphyromonas gingivalis	49.8817	918.226	44	67.8571	2
16	PG1028	TPR domain protein, Porphyromonas gingivalis	49.8817	345.577	18	39.9554	5
11	PG1028	TPR domain protein, Porphyromonas gingivalis	49.8817	55.56	8	22.3214	32
6	PG1028	TPR domain protein, Porphyromonas gingivalis	49.8817	49.9	3	7.14286	32
10	PG1028	TPR domain protein, Porphyromonas gingivalis	49.8817	29.04	1	4.24107	39
8	PG1028	TPR domain protein, Porphyromonas gingivalis	49.8817	26.73	2	4.6875	54
9	PG1028	TPR domain protein, Porphyromonas gingivalis	49.8817	87.65	4	10.4911	28
15	PG1028	TPR domain protein, Porphyromonas gingivalis	49.8817	111.69	5	18.9732	19
13	PG1028	TPR domain protein, Porphyromonas gingivalis	49.8817	36.29	2	4.46429	35
12	PG1028	TPR domain protein, Porphyromonas gingivalis	49.8817	62.49	6	24.7768	18
4	PG1028	TPR domain protein, Porphyromonas gingivalis	49.8817	40.84	2	2.67857	37
9	PG1034	ABC transporter, ATP-binding protein, Porphyromonas gingivalis	27.0709	64.57	2	9.83607	34
15	PG1035	hypothetical protein, Porphyromonas gingivalis	54.9056	45.56	1	3.62903	37
13	PG1037	hypothetical protein, Porphyromonas gingivalis	53.6377	74.75	1	2.39651	23
14	PG1037	hypothetical protein, Porphyromonas gingivalis	53.6377	50.73	2	5.44662	24
12	PG1037	hypothetical protein, Porphyromonas gingivalis	53.6377	51.81	1	2.39651	22
15	PG1037	hypothetical protein, Porphyromonas gingivalis	53.6377	374.984	24	49.2375	5
12	PG1050	hypothetical protein, Porphyromonas gingivalis	33.4559	25.72	2	10.0671	32
17	PG1060	carboxyl-terminal protease, Porphyromonas gingivalis	63.4942	139.74	18	32.1617	9
7	PG1066	butyrate-acetoacetate CoA-transferase, subunit A, Porphyromonas gingivalis	22.9448	122.68	7	36.9159	23
11	PG1068	conserved hypothetical protein, Porphyromonas gingivalis	30.1221	96.27	8	31.8681	23
6	PG1068	conserved hypothetical protein, Porphyromonas gingivalis	30.1221	61.66	2	10.2564	27
9	PG1069	alcohol dehydrogenase, zinc-containing, putative, Porphyromonas gingivalis	37.1823	26.5	4	19.0202	54
13	PG1069	alcohol dehydrogenase, zinc-containing, putative, Porphyromonas gingivalis	37.1823	370.293	13	42.9395	3
15	PG1070	L-lysine 2,3-aminomutase, Porphyromonas gingivalis	47.5172	50.9367	7	23.3173	35
16	PG1073	D-lysine 5,6-aminomutase, alpha subunit, Porphyromonas gingivalis	57.3172	32.78	4	12.2371	38
13	PG1076	acyl-CoA dehydrogenase, short-chain specific, Porphyromonas gingivalis	41.884	176.46	7	18.2058	11
10	PG1077	electron transfer flavoprotein, beta subunit, Porphyromonas gingivalis	28.5327	59.16	7	33.3333	29
8	PG1077	electron transfer flavoprotein, beta subunit, Porphyromonas gingivalis	28.5327	26.46	1	6.89655	56
9	PG1077	electron transfer flavoprotein, beta subunit, Porphyromonas gingivalis	28.5327	265.45	15	44.4444	7
13	PG1078	electron transfer flavoprotein, alpha subunit, Porphyromonas gingivalis	36.7803	32.79	3	12.2388	39
12	PG1078	electron transfer flavoprotein, alpha subunit, Porphyromonas gingivalis	36.7803	241.625	10	34.6269	5
1	PG1078	electron transfer flavoprotein, alpha subunit, Porphyromonas gingivalis	36.7803	26.47	2	6.86567	37
10	PG1080	3-hydroxyacyl-CoA dehydrogenase family protein, Porphyromonas gingivalis	30.3717	128.34	14	40.5694	13
9	PG1081	acetate kinase, Porphyromonas gingivalis	43.263	37.86	2	7.03518	48
14	PG1081	acetate kinase, Porphyromonas gingivalis	43.263	26.31	4	15.8291	37
13	PG1081	acetate kinase, Porphyromonas gingivalis	43.263	49.48	8	22.8643	33
11	PG1082	phosphotransacetylase, Porphyromonas gingivalis	35.761	170.699	12	53.2738	15
6	PG1082	phosphotransacetylase, Porphyromonas gingivalis	35.761	35.62	6	24.4048	42
9	PG1082	phosphotransacetylase, Porphyromonas gingivalis	35.761	112.84	6	33.631	22
12	PG1082	phosphotransacetylase, Porphyromonas gingivalis	35.761	361.36	21	74.1071	3
13	PG1084	thioredoxin family protein, Porphyromonas gingivalis	39.393	305.087	12	39.3855	4
10	PG1084	thioredoxin family protein, Porphyromonas gingivalis	39.393	52.99	2	9.77654	32
14	PG1084	thioredoxin family protein, Porphyromonas gingivalis	39.393	210.36	13	44.4134	8
2	PG1085	hypothetical protein, Porphyromonas gingivalis	9.40898	306.171	9	53.6585	2
3	PG1085	hypothetical protein, Porphyromonas gingivalis	9.40898	70.31	2	24.3902	27
8	PG1089	DNA-binding response regulator RprY, Porphyromonas gingivalis	28.3046	62.2133	3	10.2041	28
9	PG1089	DNA-binding response regulator RprY, Porphyromonas gingivalis	28.3046	287.95	12	55.102	5
15	PG1094	phosphomannomutase, Porphyromonas gingivalis	49.8938	29.27	1	2.81385	46
14	PG1106	UDP-N-acetylmuramoylalanyl-D-glutamyl-2,6-diaminopimelate--D-alanyl-D-alanyl ligase, Porphyromonas gingivalis	45.7174	40.69	1	4.52381	28
2	PG1108	hypothetical protein, Porphyromonas gingivalis	14.6124	28.71	1	9.77444	34
2	PG1114	aspartate-1-decarboxylase, Porphyromonas gingivalis	12.8768	25.84	2	20.339	35
9	PG1115	signal recognition particle protein, Porphyromonas gingivalis	49.2709	32.31	4	10.5618	50
13	PG1115	signal recognition particle protein, Porphyromonas gingivalis	49.2709	25.73	5	12.1348	42
8	PG1115	signal recognition particle protein, Porphyromonas gingivalis	49.2709	35.03	2	4.7191	48
15	PG1115	signal recognition particle protein, Porphyromonas gingivalis	49.2709	402.613	19	37.9775	3
11	PG1116	methylenetetrahydrofolate dehydrogenase/methenyltetrahydrofolate cyclohydrolase, Porphyromonas gingivalis	31.9128	104.627	5	19.9324	20
16	PG1122	ribosomal large subunit pseudouridine synthase B, Porphyromonas gingivalis	28.9001	70.75	2	11.1554	29
15	PG1123	adenylosuccinate lyase, Porphyromonas gingivalis	50.7991	76.24	3	7.60626	27
7	PG1124	DUF80 domain protein, Porphyromonas gingivalis	21.1907	57.27	1	8.19672	40
5	PG1127	transcriptional regulator, AsnC Family, Porphyromonas gingivalis	17.485	42.51	1	6.45161	29
19	PG1129	ribonucleotide reductase, Porphyromonas gingivalis	96.2321	25.39	1	1.64706	22
11	PG1134	thioredoxin reductase, Porphyromonas gingivalis	33.4378	37.17	2	16.2939	39
10	PG1171	oxidoreductase, putative, Porphyromonas gingivalis	27.4906	60	5	35.7724	27
9	PG1171	oxidoreductase, putative, Porphyromonas gingivalis	27.4906	100.93	6	28.8618	24
15	PG1172	iron-sulfur cluster binding protein, putative, Porphyromonas gingivalis	48.6845	78.23	8	24.5327	25
8	PG1173	YkgG family protein, Porphyromonas gingivalis	22.8747	74.15	3	17.6471	24
5	PG1174	hypothetical protein, Porphyromonas gingivalis	18.2909	40.1	1	6.66667	35
18	PG1189	hypothetical protein, Porphyromonas gingivalis	72.824	188.014	20	31.9489	5
17	PG1189	hypothetical protein, Porphyromonas gingivalis	72.824	38.91	6	12.6198	30
7	PG1208	dnaK protein, Porphyromonas gingivalis	68.9314	28.45	1	4.0625	56
18	PG1208	dnaK protein, Porphyromonas gingivalis	68.9314	337.077	19	36.5625	3
17	PG1208	dnaK protein, Porphyromonas gingivalis	68.9314	214.263	12	30.4688	5
14	PG1208	dnaK protein, Porphyromonas gingivalis	68.9314	37.98	4	12.3438	30
16	PG1208	dnaK protein, Porphyromonas gingivalis	68.9314	26.16	3	7.65625	46
8	PG1208	dnaK protein, Porphyromonas gingivalis	68.9314	38.25	2	6.5625	43
17	PG1210	peptidase, M24 family protein, Porphyromonas gingivalis	66.5399	34.3	2	3.36134	31
9	PG1215	hypothetical protein, Porphyromonas gingivalis	31.5316	99.6	6	31.1111	25
5	PG1218	hypothetical protein, Porphyromonas gingivalis	17.1965	52.95	3	6.57895	24
2	PG1219	hypothetical protein, Porphyromonas gingivalis	11.8489	77.2	4	38.835	15
3	PG1219	hypothetical protein, Porphyromonas gingivalis	11.8489	61.28	2	19.4175	33
14	PG1232	glutamate dehydrogenase, NAD-specific, Porphyromonas gingivalis	49.1672	216.57	12	33.9326	7
9	PG1232	glutamate dehydrogenase, NAD-specific, Porphyromonas gingivalis	49.1672	217.452	13	25.8427	10
16	PG1232	glutamate dehydrogenase, NAD-specific, Porphyromonas gingivalis	49.1672	89.55	8	24.7191	22
17	PG1232	glutamate dehydrogenase, NAD-specific, Porphyromonas gingivalis	49.1672	56.29	6	14.8315	27
6	PG1232	glutamate dehydrogenase, NAD-specific, Porphyromonas gingivalis	49.1672	86.8167	6	13.0337	21
10	PG1232	glutamate dehydrogenase, NAD-specific, Porphyromonas gingivalis	49.1672	374.525	21	49.4382	3
8	PG1232	glutamate dehydrogenase, NAD-specific, Porphyromonas gingivalis	49.1672	29.26	6	13.0337	52
15	PG1232	glutamate dehydrogenase, NAD-specific, Porphyromonas gingivalis	49.1672	666.727	36	55.5056	2
13	PG1232	glutamate dehydrogenase, NAD-specific, Porphyromonas gingivalis	49.1672	87.66	6	16.8539	20
3	PG1232	glutamate dehydrogenase, NAD-specific, Porphyromonas gingivalis	49.1672	38.87	6	14.1573	44
7	PG1232	glutamate dehydrogenase, NAD-specific, Porphyromonas gingivalis	49.1672	53.46	5	17.3034	42
11	PG1235	epimerase/reductase, putative, Porphyromonas gingivalis	35.0786	181.303	9	49.3711	13
12	PG1235	epimerase/reductase, putative, Porphyromonas gingivalis	35.0786	155.493	6	30.5031	10
9	PG1239	3-oxoacyl-(acyl-carrier-protein) reductase, Porphyromonas gingivalis	26.0183	33.05	2	6.85484	49
1	PG1239	3-oxoacyl-(acyl-carrier-protein) reductase, Porphyromonas gingivalis	26.0183	31.39	1	8.87097	32
8	PG1239	3-oxoacyl-(acyl-carrier-protein) reductase, Porphyromonas gingivalis	26.0183	305.093	20	54.0323	4
19	PG1246	alanyl-tRNA synthetase, Porphyromonas gingivalis	98.3717	79.18	1	1.94064	11
8	PG1249	1-acyl-sn-glycerol-3-phosphate acetyltransferase, putative, Porphyromonas gingivalis	22.7189	25.78	1	11.2745	58
16	PG1256	ribonuclease, Rne/Rng family, Porphyromonas gingivalis	56.827	30.71	1	2.57937	41
2	PG1258	DNA-binding protein HU, Porphyromonas gingivalis	10.2925	131.963	11	58.6957	6
19	PG1260	anaerobic ribonucleoside-triphosphate reductase, putative, Porphyromonas gingivalis	89.7461	28.1	3	5.13784	20
16	PG1269	delta-1-pyrroline-5-carboxylate dehydrogenase, Porphyromonas gingivalis	59.9261	179.239	12	34.4383	9
13	PG1271	acetylornithine aminotransferase, putative, Porphyromonas gingivalis	45.7452	54.71	2	4.64548	29
9	PG1271	acetylornithine aminotransferase, putative, Porphyromonas gingivalis	45.7452	44.32	3	5.86797	44
7	PG1278	phosphoserine aminotransferase, Porphyromonas gingivalis	40.1486	30.96	3	15.5556	53
8	PG1278	phosphoserine aminotransferase, Porphyromonas gingivalis	40.1486	40.8	2	6.38889	41
4	PG1278	phosphoserine aminotransferase, Porphyromonas gingivalis	40.1486	34.35	2	6.66667	43
12	PG1278	phosphoserine aminotransferase, Porphyromonas gingivalis	40.1486	212.46	21	56.6667	7
13	PG1278	phosphoserine aminotransferase, Porphyromonas gingivalis	40.1486	54.09	2	6.94444	31
21	PG1278	phosphoserine aminotransferase, Porphyromonas gingivalis	40.1486	29.37	2	8.88889	12
11	PG1279	D-isomer specific 2-hydroxyacid dehydrogenase family protein, Porphyromonas gingivalis	33.2802	488.633	19	49.3464	3
1	PG1280	conserved hypothetical protein, Porphyromonas gingivalis	47.403	30.61	2	4.57831	33
2	PG1280	conserved hypothetical protein, Porphyromonas gingivalis	47.403	76.53	5	11.8072	16
15	PG1280	conserved hypothetical protein, Porphyromonas gingivalis	47.403	131.28	7	16.3855	17
6	PG1286	ferritin, Porphyromonas gingivalis	18.5161	305.08	13	65	2
5	PG1286	ferritin, Porphyromonas gingivalis	18.5161	115.01	4	33.125	12
13	PG1290	branched-chain amino acid aminotransferase, Porphyromonas gingivalis	37.797	98.8133	5	21.2389	19
20	PG1297	ribosomal protein S1, Porphyromonas gingivalis	67.4241	41.8	5	11.1853	17
21	PG1297	ribosomal protein S1, Porphyromonas gingivalis	67.4241	97.7	6	12.02	5
16	PG1297	ribosomal protein S1, Porphyromonas gingivalis	67.4241	25.75	2	4.8414	47
22	PG1297	ribosomal protein S1, Porphyromonas gingivalis	67.4241	56.87	6	12.187	7
18	PG1297	ribosomal protein S1, Porphyromonas gingivalis	67.4241	86.31	7	14.0234	15
3	PG1302	hypothetical protein, Porphyromonas gingivalis	25.7294	32.4	1	6.46552	49
5	PG1302	hypothetical protein, Porphyromonas gingivalis	25.7294	286.727	7	23.7069	2
6	PG1302	hypothetical protein, Porphyromonas gingivalis	25.7294	73.21	2	13.3621	25
2	PG1302	hypothetical protein, Porphyromonas gingivalis	25.7294	43.86	2	12.931	25
10	PG1302	hypothetical protein, Porphyromonas gingivalis	25.7294	546.11	16	31.0345	2
9	PG1302	hypothetical protein, Porphyromonas gingivalis	25.7294	45.47	4	17.2414	42
15	PG1304	hypothetical protein, Porphyromonas gingivalis	51.4536	25.81	2	4.70852	48
19	PG1305	glycine cleavage system P protein, Porphyromonas gingivalis	105.896	37.1	6	8.48168	17
17	PG1313	conserved domain protein, Porphyromonas gingivalis	62.5817	28.33	2	4.71014	32
9	PG1313	conserved domain protein, Porphyromonas gingivalis	62.5817	44.72	1	2.71739	43
16	PG1313	conserved domain protein, Porphyromonas gingivalis	62.5817	130.75	10	16.8478	17
8	PG1315	peptidyl-prolyl cis-trans isomerase SlyD, FKBP-type, Porphyromonas gingivalis	20.9665	76.1	1	7.89474	23
17	PG1321	formate--tetrahydrofolate ligase, Porphyromonas gingivalis	60.0375	72.47	3	9.54955	22
14	PG1327	aminotransferase, putative, Porphyromonas gingivalis	49.2587	54.87	3	7.56881	22
4	PG1327	aminotransferase, putative, Porphyromonas gingivalis	49.2587	74.87	2	7.33945	17
18	PG1328	CoA ligase family protein, Porphyromonas gingivalis	72.5628	70.84	4	9.19708	19
20	PG1328	CoA ligase family protein, Porphyromonas gingivalis	72.5628	51.54	1	1.89781	14
4	PG1330	large conductance mechanosensitive channel protein, Porphyromonas gingivalis	15.1253	129.2	6	48.9209	10
12	PG1334	band 7/Mec-2 family protein, Porphyromonas gingivalis	36.5274	29.96	3	12.5767	29
11	PG1334	band 7/Mec-2 family protein, Porphyromonas gingivalis	36.5274	218.956	17	46.6258	12
1	PG1341	hypothetical protein, Porphyromonas gingivalis	20.7577	116.27	5	22.2826	3
4	PG1341	hypothetical protein, Porphyromonas gingivalis	20.7577	605.676	24	54.8913	1
5	PG1341	hypothetical protein, Porphyromonas gingivalis	20.7577	147.09	6	42.3913	10
3	PG1341	hypothetical protein, Porphyromonas gingivalis	20.7577	40.16	4	21.7391	43
2	PG1341	hypothetical protein, Porphyromonas gingivalis	20.7577	32.14	4	15.7609	31
4	PG1352	hypothetical protein, Porphyromonas gingivalis	15.3521	64.49	2	16.7883	24
8	PG1353	orotate phosphoribosyltransferase, Porphyromonas gingivalis	23.0062	51.91	1	7.61905	34
7	PG1353	orotate phosphoribosyltransferase, Porphyromonas gingivalis	23.0062	98.19	2	13.8095	28
3	PG1356	hypothetical protein, Porphyromonas gingivalis	18.6969	150	6	37.037	10
16	PG1362	conserved hypothetical protein, Porphyromonas gingivalis	55.4672	32.42	1	5.16529	39
8	PG1367	hypothetical protein, Porphyromonas gingivalis	23.6517	143.569	10	34	12
17	PG1370	lysyl-tRNA synthetase, Porphyromonas gingivalis	66.4432	57.09	1	2.42215	25
11	PG1382	hypothetical protein, Porphyromonas gingivalis	42.0802	25.07	1	4.74934	48
12	PG1382	hypothetical protein, Porphyromonas gingivalis	42.0802	55.1233	3	11.8734	19
14	PG1385	TPR domain protein, Porphyromonas gingivalis	45.7809	232.34	15	43.25	6
13	PG1385	TPR domain protein, Porphyromonas gingivalis	45.7809	109.593	4	11.75	17
11	PG1385	TPR domain protein, Porphyromonas gingivalis	45.7809	47.32	2	6.75	35
10	PG1385	TPR domain protein, Porphyromonas gingivalis	45.7809	49.16	3	8.5	33
22	PG1386	DNA gyrase, A subunit, Porphyromonas gingivalis	95.9391	26.23	2	2.4447	15
13	PG1387	hypothetical protein, Porphyromonas gingivalis	34.5434	85.73	7	21.4286	21
5	PG1389	DNA-binding protein, histone-like family, Porphyromonas gingivalis	17.0368	50.6	3	11.8421	26
12	PG1396	cell shape-determining protein MreB, Porphyromonas gingivalis	37.0422	33.14	5	19.469	28
15	PG1401	beta-eliminating lyase, Porphyromonas gingivalis	52.4175	166.67	8	24.6187	16
1	PG1401	beta-eliminating lyase, Porphyromonas gingivalis	52.4175	53.19	1	2.61438	15
20	PG1405	hypothetical protein, Porphyromonas gingivalis	107.966	29.92	1	1.15668	18
11	PG1416	enoyl-(acyl-carrier-protein) reductase II, Porphyromonas gingivalis	33.0659	76.83	6	30.3514	26
10	PG1430	TPR domain protein, Porphyromonas gingivalis	25.11	202.137	11	51.3158	9
9	PG1430	TPR domain protein, Porphyromonas gingivalis	25.11	376.723	14	50	4
6	PG1497	hypothetical protein, Porphyromonas gingivalis	16.9219	79.67	6	48.0769	23
13	PG1540	S-adenosylmethionine:tRNA ribosyltransferase-isomerase, Porphyromonas gingivalis	40.6277	59.01	4	13.1429	27
8	PG1540	S-adenosylmethionine:tRNA ribosyltransferase-isomerase, Porphyromonas gingivalis	40.6277	26.71	1	4.57143	55
4	PG1543	conserved hypothetical protein, Porphyromonas gingivalis	16.251	121.24	4	30.2158	11
8	PG1545	superoxide dismutase, Fe-Mn, Porphyromonas gingivalis	21.4879	44.67	1	7.32984	38
7	PG1545	superoxide dismutase, Fe-Mn, Porphyromonas gingivalis	21.4879	299.729	13	74.8691	8
8	PG1551	hmuY protein, Porphyromonas gingivalis	15.5527	36.33	3	40.1408	45
12	PG1559	glycine cleavage system T protein, Porphyromonas gingivalis	40.0389	65.81	4	19.8895	16
13	PG1559	glycine cleavage system T protein, Porphyromonas gingivalis	40.0389	206.317	9	36.4641	8
16	PG1566	glutamyl-tRNA synthetase, Porphyromonas gingivalis	57.6546	42.82	5	14.4554	33
11	PG1579	ATPase, MoxR family, Porphyromonas gingivalis	37.0935	386.461	16	58.006	7
12	PG1581	hypothetical protein, Porphyromonas gingivalis	36.1281	41.63	4	13.522	24
11	PG1583	batB protein, Porphyromonas gingivalis	37.2908	26.35	2	15.0442	46
17	PG1585	batD protein, Porphyromonas gingivalis	67.0516	26.3	5	9.16667	35
13	PG1591	conserved hypothetical protein, Porphyromonas gingivalis	42.5487	70.11	3	8.49315	24
4	PG1597	DnaK suppressor protein, putative, Porphyromonas gingivalis	14.3185	97.01	2	17.4603	14
10	PG1605	aminopeptidase C, Porphyromonas gingivalis	51.1513	62.99	4	11.8568	25
16	PG1605	aminopeptidase C, Porphyromonas gingivalis	51.1513	27.61	2	5.36913	42
15	PG1605	aminopeptidase C, Porphyromonas gingivalis	51.1513	270.913	18	30.4251	6
13	PG1605	aminopeptidase C, Porphyromonas gingivalis	51.1513	42.96	1	2.68456	34
5	PG1609	methylmalonyl-CoA decarboxylase, gamma subunit, Porphyromonas gingivalis	15.0271	63.12	5	25.6944	20
3	PG1609	methylmalonyl-CoA decarboxylase, gamma subunit, Porphyromonas gingivalis	15.0271	52.34	1	19.4444	36
4	PG1609	methylmalonyl-CoA decarboxylase, gamma subunit, Porphyromonas gingivalis	15.0271	71.74	2	31.25	19
6	PG1611	hypothetical protein, Porphyromonas gingivalis	34.804	41	2	8.94569	35
8	PG1611	hypothetical protein, Porphyromonas gingivalis	34.804	46.4	4	13.738	37
7	PG1611	hypothetical protein, Porphyromonas gingivalis	34.804	40.9	2	7.66773	49
10	PG1611	hypothetical protein, Porphyromonas gingivalis	34.804	80.5467	6	17.8914	20
6	PG1612	methylmalonyl-CoA decarboxylase, alpha subunit, Porphyromonas gingivalis	56.6317	56.5	3	7.93037	28
21	PG1612	methylmalonyl-CoA decarboxylase, alpha subunit, Porphyromonas gingivalis	56.6317	27.61	3	6.18956	14
11	PG1612	methylmalonyl-CoA decarboxylase, alpha subunit, Porphyromonas gingivalis	56.6317	40.42	2	3.86847	37
10	PG1612	methylmalonyl-CoA decarboxylase, alpha subunit, Porphyromonas gingivalis	56.6317	155.221	13	24.7582	12
14	PG1612	methylmalonyl-CoA decarboxylase, alpha subunit, Porphyromonas gingivalis	56.6317	39.68	2	5.22244	29
7	PG1612	methylmalonyl-CoA decarboxylase, alpha subunit, Porphyromonas gingivalis	56.6317	46.94	2	8.12379	45
9	PG1612	methylmalonyl-CoA decarboxylase, alpha subunit, Porphyromonas gingivalis	56.6317	57.7133	5	14.7002	38
16	PG1612	methylmalonyl-CoA decarboxylase, alpha subunit, Porphyromonas gingivalis	56.6317	912.467	31	55.1257	1
17	PG1612	methylmalonyl-CoA decarboxylase, alpha subunit, Porphyromonas gingivalis	56.6317	68.56	8	23.4043	23
20	PG1612	methylmalonyl-CoA decarboxylase, alpha subunit, Porphyromonas gingivalis	56.6317	26.42	3	9.09091	19
4	PG1613	glyoxalase family protein, Porphyromonas gingivalis	14.7525	115.183	4	41.0448	13
3	PG1613	glyoxalase family protein, Porphyromonas gingivalis	14.7525	76.4333	4	31.3433	25
9	PG1614	fumarate reductase, iron-sulfur protein, Porphyromonas gingivalis	27.5475	127.225	12	49.004	20
7	PG1614	fumarate reductase, iron-sulfur protein, Porphyromonas gingivalis	27.5475	30.47	3	11.9522	54
18	PG1615	fumarate reductase, flavoprotein subunit, Porphyromonas gingivalis	72.305	109.947	8	10.9737	7
11	PG1621	hypothetical protein, Porphyromonas gingivalis	35.2228	26.77	1	3.80952	45
13	PG1625	hypothetical protein, Porphyromonas gingivalis	45.8738	33.11	1	4	38
16	PG1626	hypothetical protein, Porphyromonas gingivalis	60.9059	167.573	10	24.7292	14
15	PG1626	hypothetical protein, Porphyromonas gingivalis	60.9059	120.88	8	20.7581	18
3	PG1634	hypothetical protein, Porphyromonas gingivalis	15.723	72.79	3	29.7872	26
4	PG1634	hypothetical protein, Porphyromonas gingivalis	15.723	40.48	1	7.80142	38
14	PG1638	thioredoxin family protein, Porphyromonas gingivalis	37.0083	234.72	13	29.5732	5
16	PG1651	TPR domain protein, Porphyromonas gingivalis	112.411	44.67	2	2.91457	31
19	PG1651	TPR domain protein, Porphyromonas gingivalis	112.411	327.601	19	21.809	3
17	PG1652	hypothetical protein, Porphyromonas gingivalis	67.0537	139.394	15	32.8859	10
15	PG1656	methylmalonyl-CoA mutase, small subunit, Porphyromonas gingivalis	68.6958	27.71	4	10.5178	47
18	PG1656	methylmalonyl-CoA mutase, small subunit, Porphyromonas gingivalis	68.6958	156.33	10	22.0065	6
2	PG1657	methylmalonyl-CoA mutase, large subunit, Porphyromonas gingivalis	78.6529	25.52	3	4.33566	36
4	PG1662	hypothetical protein, Porphyromonas gingivalis	14.2086	56.33	2	11.2903	28
14	PG1666	conserved hypothetical protein, Porphyromonas gingivalis	40.1743	65.51	5	21.1957	20
15	PG1667	outer membrane efflux protein, Porphyromonas gingivalis	50.9575	29.79	1	3.95604	45
15	PG1676	phosphoenolpyruvate carboxykinase (ATP), Porphyromonas gingivalis	59.3552	66.71	2	4.6729	29
21	PG1676	phosphoenolpyruvate carboxykinase (ATP), Porphyromonas gingivalis	59.3552	28.78	1	2.61682	13
17	PG1676	phosphoenolpyruvate carboxykinase (ATP), Porphyromonas gingivalis	59.3552	134.807	6	15.3271	11
9	PG1676	phosphoenolpyruvate carboxykinase (ATP), Porphyromonas gingivalis	59.3552	82.37	3	7.1028	31
10	PG1676	phosphoenolpyruvate carboxykinase (ATP), Porphyromonas gingivalis	59.3552	73.34	8	19.4393	22
8	PG1676	phosphoenolpyruvate carboxykinase (ATP), Porphyromonas gingivalis	59.3552	58.1	4	10.6542	31
20	PG1676	phosphoenolpyruvate carboxykinase (ATP), Porphyromonas gingivalis	59.3552	54.87	2	4.6729	12
16	PG1676	phosphoenolpyruvate carboxykinase (ATP), Porphyromonas gingivalis	59.3552	391.81	14	32.3364	4
14	PG1677	phosphoglycerate kinase, Porphyromonas gingivalis	45.0383	70.51	5	23.445	19
14	PG1683	conserved hypothetical protein, Porphyromonas gingivalis	49.9959	91.0467	6	19.8598	17
3	PG1684	hypothetical protein, Porphyromonas gingivalis	16.7386	108.92	2	11.3924	18
4	PG1687	HIT family protein, Porphyromonas gingivalis	14.3344	40.11	2	18.6047	39
6	PG1688	transcription elongation factor GreA, Porphyromonas gingivalis	17.028	82.5	7	38.4615	22
8	PG1692	ABC transporter, ATP-binding protein, Porphyromonas gingivalis	24.1727	56.41	2	15.5251	33
18	PG1702	DNA gyrase, B subunit, Porphyromonas gingivalis	73.1252	38.27	3	9.17431	24
10	PG1703	MazG family protein, Porphyromonas gingivalis	29.8491	59.5967	3	12.2605	28
2	PG1704	thiol:disulfide interchange protein dsbD, putative, Porphyromonas gingivalis	75.4769	46.91	3	3.07918	22
3	PG1723	ribosomal protein S20, Porphyromonas gingivalis	9.68137	40.38	2	13.0952	42
15	PG1726	PDZ domain protein, Porphyromonas gingivalis	53.3087	69.9	5	18.6441	28
6	PG1729	thiol peroxidase, Porphyromonas gingivalis	19.176	96.96	7	50.838	16
2	PG1729	thiol peroxidase, Porphyromonas gingivalis	19.176	31.44	3	21.7877	32
15	PG1741	aspartate ammonia-lyase, Porphyromonas gingivalis	52.1711	88.49	8	22.3158	22
18	PG1748	transketolase, Porphyromonas gingivalis	73.749	88.07	8	12	14
11	PG1755	fructose-bisphosphate aldolase, class I, Porphyromonas gingivalis	32.9659	541.45	28	75.0853	1
12	PG1755	fructose-bisphosphate aldolase, class I, Porphyromonas gingivalis	32.9659	39.8	1	7.84983	26
3	PG1758	ribosomal protein S15, Porphyromonas gingivalis	10.5548	128.04	6	33.7079	12
2	PG1758	ribosomal protein S15, Porphyromonas gingivalis	10.5548	88.4567	7	40.4494	12
5	PG1762	protein-export membrane protein SecD/protein-export membrane protein SecF, Porphyromonas gingivalis	102.941	61.01	3	4.02542	21
21	PG1762	protein-export membrane protein SecD/protein-export membrane protein SecF, Porphyromonas gingivalis	102.941	26.07	4	6.46186	15
15	PG1762	protein-export membrane protein SecD/protein-export membrane protein SecF, Porphyromonas gingivalis	102.941	61.66	4	4.97881	31
20	PG1762	protein-export membrane protein SecD/protein-export membrane protein SecF, Porphyromonas gingivalis	102.941	51.72	2	3.70763	13
22	PG1762	protein-export membrane protein SecD/protein-export membrane protein SecF, Porphyromonas gingivalis	102.941	37.55	8	12.5	11
14	PG1764	3-oxoacyl-(acyl-carrier-protein) synthase II, Porphyromonas gingivalis	44.4914	56.28	2	9.56938	21
15	PG1764	3-oxoacyl-(acyl-carrier-protein) synthase II, Porphyromonas gingivalis	44.4914	192.22	7	21.2919	12
1	PG1765	acyl carrier protein, Porphyromonas gingivalis	8.7793	164.64	8	56.4103	2
2	PG1765	acyl carrier protein, Porphyromonas gingivalis	8.7793	45.4767	3	37.1795	24
13	PG1771	phenylalanyl-tRNA synthetase, alpha subunit, Porphyromonas gingivalis	38.9154	31.55	3	13.5294	40
9	PG1775	grpE protein, Porphyromonas gingivalis	21.7499	44.15	3	19.5876	45
14	PG1776	dnaJ protein, Porphyromonas gingivalis	41.0805	28.43	3	10.9661	35
8	PG1781	uridine kinase, Porphyromonas gingivalis	23.9345	35.54	1	4.78469	47
10	PG1786	hypothetical protein, Porphyromonas gingivalis	32.3085	95.59	3	11.9048	18
8	PG1786	hypothetical protein, Porphyromonas gingivalis	32.3085	50.63	2	10.2041	36
9	PG1786	hypothetical protein, Porphyromonas gingivalis	32.3085	252.249	8	30.6122	8
10	PG1788	cysteine peptidase, putative, Porphyromonas gingivalis	47.4287	54.03	2	6.61939	30
13	PG1788	cysteine peptidase, putative, Porphyromonas gingivalis	47.4287	205.773	8	31.2057	9
3	PG1788	cysteine peptidase, putative, Porphyromonas gingivalis	47.4287	49.14	2	7.80142	37
7	PG1801	v-type ATPase, subunit E, putative, Porphyromonas gingivalis	21.9311	212.783	8	40.3061	13
8	PG1801	v-type ATPase, subunit E, putative, Porphyromonas gingivalis	21.9311	32.24	1	13.7755	50
11	PG1802	hypothetical protein, Porphyromonas gingivalis	36.9368	55.5667	4	25.641	31
17	PG1803	v-type ATPase, subunit A, Porphyromonas gingivalis	65.568	94.3733	5	16.9521	20
15	PG1804	v-type ATPase, subunit B, Porphyromonas gingivalis	48.1346	176.017	8	25.7403	14
8	PG1805	v-type ATPase, subunit D, Porphyromonas gingivalis	23.6747	26.39	3	14.7059	57
7	PG1809	2-oxoglutarate oxidoreductase, gamma subunit, Porphyromonas gingivalis	20.1006	334.18	15	43.0939	7
2	PG1809	2-oxoglutarate oxidoreductase, gamma subunit, Porphyromonas gingivalis	20.1006	87.65	5	21.547	13
10	PG1810	2-oxoglutarate oxidoreductase, beta subunit, Porphyromonas gingivalis	24.8483	45.11	5	30.4348	35
9	PG1810	2-oxoglutarate oxidoreductase, beta subunit, Porphyromonas gingivalis	24.8483	457.754	19	60.4348	3
8	PG1810	2-oxoglutarate oxidoreductase, beta subunit, Porphyromonas gingivalis	24.8483	32.29	5	23.4783	49
13	PG1812	2-oxoglutarate oxidoreductase, alpha subunit, Porphyromonas gingivalis	38.7147	134.544	9	26.3456	15
12	PG1812	2-oxoglutarate oxidoreductase, alpha subunit, Porphyromonas gingivalis	38.7147	64.5733	7	22.6629	17
1	PG1813	ferredoxin, 4Fe-4S, Porphyromonas gingivalis	8.17894	26.4	1	16	38
1	PG1823	hypothetical protein, Porphyromonas gingivalis	23.6712	31.7	4	17.0507	31
2	PG1823	hypothetical protein, Porphyromonas gingivalis	23.6712	30.53	1	5.99078	33
3	PG1823	hypothetical protein, Porphyromonas gingivalis	23.6712	193.983	7	41.4747	5
8	PG1823	hypothetical protein, Porphyromonas gingivalis	23.6712	510.957	18	45.6221	1
9	PG1823	hypothetical protein, Porphyromonas gingivalis	23.6712	26.95	6	32.2581	53
10	PG1823	hypothetical protein, Porphyromonas gingivalis	23.6712	43.31	3	18.894	36
7	PG1823	hypothetical protein, Porphyromonas gingivalis	23.6712	1252.48	50	67.7419	1
6	PG1823	hypothetical protein, Porphyromonas gingivalis	23.6712	129.03	6	24.8848	12
4	PG1823	hypothetical protein, Porphyromonas gingivalis	23.6712	64.34	2	19.8157	25
15	PG1824	enolase, Porphyromonas gingivalis	45.7923	103.14	8	21.4118	20
10	PG1834	glycogen synthase-related protein, Porphyromonas gingivalis	31.2109	64.04	5	26.1993	24
17	PG1835	hypothetical protein, Porphyromonas gingivalis	50.8919	89.57	7	19.1209	21
16	PG1835	hypothetical protein, Porphyromonas gingivalis	50.8919	178.18	7	19.1209	10
15	PG1835	hypothetical protein, Porphyromonas gingivalis	50.8919	66.0733	3	10.7692	30
14	PG1835	hypothetical protein, Porphyromonas gingivalis	50.8919	30.04	1	6.15385	33
11	PG1844	lysine-specific cysteine proteinase, authentic frameshift, Porphyromonas gingivalis	187.7	53.46	2	2.94627	33
20	PG1844	lysine-specific cysteine proteinase, authentic frameshift, Porphyromonas gingivalis	187.7	41.8933	13	9.82091	16
8	PG1844	lysine-specific cysteine proteinase, authentic frameshift, Porphyromonas gingivalis	187.7	64.76	4	4.04391	27
18	PG1844	lysine-specific cysteine proteinase, authentic frameshift, Porphyromonas gingivalis	187.7	71.3567	5	4.85269	18
9	PG1844	lysine-specific cysteine proteinase, authentic frameshift, Porphyromonas gingivalis	187.7	51.26	4	3.40843	41
17	PG1844	lysine-specific cysteine proteinase, authentic frameshift, Porphyromonas gingivalis	187.7	162.39	10	9.01213	7
3	PG1844	lysine-specific cysteine proteinase, authentic frameshift, Porphyromonas gingivalis	187.7	116.533	8	5.66147	15
12	PG1844	lysine-specific cysteine proteinase, authentic frameshift, Porphyromonas gingivalis	187.7	51.85	2	2.94627	21
19	PG1844	lysine-specific cysteine proteinase, authentic frameshift, Porphyromonas gingivalis	187.7	92.93	10	9.87868	9
15	PG1844	lysine-specific cysteine proteinase, authentic frameshift, Porphyromonas gingivalis	187.7	219.64	10	7.3368	8
22	PG1844	lysine-specific cysteine proteinase, authentic frameshift, Porphyromonas gingivalis	187.7	31.81	6	5.89255	14
21	PG1844	lysine-specific cysteine proteinase, authentic frameshift, Porphyromonas gingivalis	187.7	66.69	8	7.39457	7
10	PG1844	lysine-specific cysteine proteinase, authentic frameshift, Porphyromonas gingivalis	187.7	47.1	2	2.77296	34
13	PG1844	lysine-specific cysteine proteinase, authentic frameshift, Porphyromonas gingivalis	187.7	55.32	5	6.06586	28
3	PG1847	endoribonuclease L-PSP, putative, Porphyromonas gingivalis	13.431	154.62	6	34.9206	9
1	PG1847	endoribonuclease L-PSP, putative, Porphyromonas gingivalis	13.431	88.36	4	34.9206	9
9	PG1848	RNA methyltransferase, TrmH family, Porphyromonas gingivalis	26.8152	51.37	2	11.245	40
14	PG1853	DNA polymerase III, beta subunit, Porphyromonas gingivalis	41.3964	43.48	5	19.6286	26
18	PG1872	urocanate hydratase, Porphyromonas gingivalis	73.6777	55.9133	9	15.478	21
16	PG1878	cysteinyl-tRNA synthetase, Porphyromonas gingivalis	55.4026	96.33	4	12.6531	21
12	PG1879	conserved hypothetical protein, Porphyromonas gingivalis	38.7567	67.21	3	11.5044	15
8	PG1888	conserved hypothetical protein, Porphyromonas gingivalis	22.3034	28.55	1	5.39216	53
8	PG1889	hypothetical protein, Porphyromonas gingivalis	24.7848	30.58	2	9.13242	51
9	PG1889	hypothetical protein, Porphyromonas gingivalis	24.7848	133.58	7	47.4886	17
8	PG1901	ribosome recycling factor, Porphyromonas gingivalis	19.3602	73.9667	4	29.4798	25
7	PG1910	ribosomal protein L17, Porphyromonas gingivalis	18.0247	150.78	5	42.5	20
12	PG1911	DNA-directed RNA polymerase, alpha subunit, Porphyromonas gingivalis	36.7751	164.59	10	41.8182	9
9	PG1912	ribosomal protein S4, Porphyromonas gingivalis	22.9132	63.65	1	6.96517	35
7	PG1912	ribosomal protein S4, Porphyromonas gingivalis	22.9132	105.34	5	31.3433	26
8	PG1912	ribosomal protein S4, Porphyromonas gingivalis	22.9132	409.713	17	69.1542	3
5	PG1914	ribosomal protein S13, Porphyromonas gingivalis	13.9857	46.78	4	22.2222	27
4	PG1914	ribosomal protein S13, Porphyromonas gingivalis	13.9857	172.447	9	49.2063	5
1	PG1916	translation initiation factor IF-1, Porphyromonas gingivalis	8.18831	54.95	3	50	14
10	PG1917	methionine aminopeptidase, type I, Porphyromonas gingivalis	28.3264	67.31	4	22.9885	23
6	PG1919	ribosomal protein L15, Porphyromonas gingivalis	15.5806	144.093	8	52.7027	10
5	PG1919	ribosomal protein L15, Porphyromonas gingivalis	15.5806	193.253	10	35.8108	8
7	PG1919	ribosomal protein L15, Porphyromonas gingivalis	15.5806	65.34	2	24.3243	35
1	PG1920	ribosomal protein L30, Porphyromonas gingivalis	6.68182	91.6	7	60.3448	8
3	PG1921	ribosomal protein S5, Porphyromonas gingivalis	17.8337	32.98	1	8.13953	46
7	PG1921	ribosomal protein S5, Porphyromonas gingivalis	17.8337	242	8	50	11
6	PG1921	ribosomal protein S5, Porphyromonas gingivalis	17.8337	51.71	2	13.9535	31
8	PG1921	ribosomal protein S5, Porphyromonas gingivalis	17.8337	119.08	6	25	17
9	PG1921	ribosomal protein S5, Porphyromonas gingivalis	17.8337	92.22	1	8.13953	26
3	PG1922	ribosomal protein L18, Porphyromonas gingivalis	12.5279	276.7	9	46.4912	2
7	PG1923	ribosomal protein L6, Porphyromonas gingivalis	20.342	185.686	12	36.612	15
5	PG1923	ribosomal protein L6, Porphyromonas gingivalis	20.342	91.97	8	22.9508	16
5	PG1924	ribosomal protein S8, Porphyromonas gingivalis	14.7881	42.53	2	18.3206	28
4	PG1924	ribosomal protein S8, Porphyromonas gingivalis	14.7881	271.58	11	48.0916	2
3	PG1925	ribosomal protein S14, Porphyromonas gingivalis	9.94337	138.7	4	28.0899	11
7	PG1926	ribosomal protein L5, Porphyromonas gingivalis	20.8703	337.05	18	63.4409	6
8	PG1926	ribosomal protein L5, Porphyromonas gingivalis	20.8703	37.72	2	20.9677	44
4	PG1926	ribosomal protein L5, Porphyromonas gingivalis	20.8703	57.62	1	8.60215	27
4	PG1927	ribosomal protein L24, Porphyromonas gingivalis	11.5944	64.89	6	50	23
3	PG1927	ribosomal protein L24, Porphyromonas gingivalis	11.5944	32.06	2	23.5849	50
3	PG1928	ribosomal protein L14, Porphyromonas gingivalis	13.0572	179.04	8	47.9339	7
4	PG1928	ribosomal protein L14, Porphyromonas gingivalis	13.0572	63.1	6	45.4545	26
3	PG1929	ribosomal protein S17, Porphyromonas gingivalis	9.98938	64.91	2	20.2381	29
1	PG1930	ribosomal protein L29, Porphyromonas gingivalis	7.48003	35.45	3	50	26
5	PG1931	ribosomal protein L16, Porphyromonas gingivalis	16.3049	96.56	5	29.8611	15
6	PG1931	ribosomal protein L16, Porphyromonas gingivalis	16.3049	231.315	11	53.4722	5
9	PG1932	ribosomal protein S3, Porphyromonas gingivalis	27.537	190.173	8	28.8618	13
8	PG1932	ribosomal protein S3, Porphyromonas gingivalis	27.537	114.88	5	20.7317	20
5	PG1933	ribosomal protein L22, Porphyromonas gingivalis	13.3111	250.913	11	50	3
3	PG1934	ribosomal protein S19, Porphyromonas gingivalis	9.90234	66.4967	9	56.1798	28
8	PG1935	ribosomal protein L2, Porphyromonas gingivalis	29.6989	77.24	4	19.708	22
11	PG1935	ribosomal protein L2, Porphyromonas gingivalis	29.6989	146.81	5	22.6277	17
3	PG1936	ribosomal protein L23, Porphyromonas gingivalis	11.088	113.79	5	28.866	16
8	PG1937	ribosomal protein L4, Porphyromonas gingivalis	23.1956	243.806	12	34.9282	7
8	PG1938	ribosomal protein L3, Porphyromonas gingivalis	21.8755	457.244	16	50.7317	2
6	PG1938	ribosomal protein L3, Porphyromonas gingivalis	21.8755	30.11	2	8.78049	45
3	PG1939	ribosomal protein S10, Porphyromonas gingivalis	11.4413	181.325	11	45.5446	6
11	PG1940	translation elongation factor G, Porphyromonas gingivalis	78.2123	102.84	7	8.91089	21
15	PG1940	translation elongation factor G, Porphyromonas gingivalis	78.2123	58.98	11	17.9632	32
17	PG1940	translation elongation factor G, Porphyromonas gingivalis	78.2123	39.9333	7	11.7397	29
16	PG1940	translation elongation factor G, Porphyromonas gingivalis	78.2123	70.7667	11	19.2362	28
1	PG1940	translation elongation factor G, Porphyromonas gingivalis	78.2123	35.72	2	4.66761	25
19	PG1940	translation elongation factor G, Porphyromonas gingivalis	78.2123	92.055	12	20.0849	10
7	PG1940	translation elongation factor G, Porphyromonas gingivalis	78.2123	32.9	3	6.08204	52
8	PG1940	translation elongation factor G, Porphyromonas gingivalis	78.2123	59.87	11	15.4173	30
12	PG1940	translation elongation factor G, Porphyromonas gingivalis	78.2123	33.3	5	10.1839	27
7	PG1941	ribosomal protein S7, Porphyromonas gingivalis	18.0866	100.323	4	36.7089	27
5	PG1941	ribosomal protein S7, Porphyromonas gingivalis	18.0866	222.82	7	46.2025	4
6	PG1941	ribosomal protein S7, Porphyromonas gingivalis	18.0866	314.417	13	65.8228	1
4	PG1941	ribosomal protein S7, Porphyromonas gingivalis	18.0866	31.21	3	29.1139	45
5	PG1942	ribosomal protein S12, Porphyromonas gingivalis	14.76	185.97	7	47.7612	9
15	PG1948	hypothetical protein, Porphyromonas gingivalis	51.5393	56.05	6	18.1818	34
16	PG1948	hypothetical protein, Porphyromonas gingivalis	51.5393	157.13	11	32.3467	16
10	PG1949	malate dehydrogenase, Porphyromonas gingivalis	36.1634	28.66	1	6.88623	40
11	PG1949	malate dehydrogenase, Porphyromonas gingivalis	36.1634	451.155	21	60.7784	5
7	PG1949	malate dehydrogenase, Porphyromonas gingivalis	36.1634	43.29	3	15.8683	47
6	PG1952	DedA family protein, Porphyromonas gingivalis	23.7878	28.46	2	11.1628	47
2	PG1959	ribosomal protein L33, Porphyromonas gingivalis	7.33405	46.4	6	51.6129	23
3	PG1960	ribosomal protein L28, Porphyromonas gingivalis	9.00394	63.97	1	10.1266	31
1	PG1960	ribosomal protein L28, Porphyromonas gingivalis	9.00394	36.15	2	21.519	23
2	PG1960	ribosomal protein L28, Porphyromonas gingivalis	9.00394	70.61	4	26.5823	17
7	PG1963	Sua5/YciO/YrdC/YwlC family protein, Porphyromonas gingivalis	20.901	26.42	1	10.4712	58
14	PG1972	hemagglutinin protein HagB, Porphyromonas gingivalis	42.04	194.389	9	25.7373	12
7	PG1978	hypothetical protein, Porphyromonas gingivalis	22.2123	121.53	7	26.9608	24
11	PG1996	deoxyribose-phosphate aldolase, Porphyromonas gingivalis	31.535	64.96	1	3.80623	30
18	PG2024	arginine-specific protease ArgI polyprotein, Porphyromonas gingivalis	185.556	34.25	5	3.92732	26
22	PG2024	arginine-specific protease ArgI polyprotein, Porphyromonas gingivalis	185.556	33.97	2	2.1102	13
21	PG2024	arginine-specific protease ArgI polyprotein, Porphyromonas gingivalis	185.556	50.54	4	3.8687	8
15	PG2024	arginine-specific protease ArgI polyprotein, Porphyromonas gingivalis	185.556	33.82	3	2.63775	41
16	PG2024	arginine-specific protease ArgI polyprotein, Porphyromonas gingivalis	185.556	41.72	8	5.45135	34
1	PG2029	hypothetical protein, Porphyromonas gingivalis	97.7035	72.2767	6	4.07451	10
9	PG2035	tRNA (guanine-N1)-methyltransferase, Porphyromonas gingivalis	25.5883	59.59	1	11.1111	37
10	PG2044	conserved hypothetical protein, Porphyromonas gingivalis	28.7984	82.29	8	36.255	19
5	PG2049	hypothetical protein, Porphyromonas gingivalis	14.1188	25.88	3	29.6	43
3	PG2050	hypothetical protein, Porphyromonas gingivalis	10.3742	87.49	4	50.5495	21
4	PG2050	hypothetical protein, Porphyromonas gingivalis	10.3742	191.72	4	50.5495	3
7	PG2054	lipoprotein PG3, Porphyromonas gingivalis	22.6166	369.15	13	39.4619	5
9	PG2054	lipoprotein PG3, Porphyromonas gingivalis	22.6166	39.75	1	18.8341	47
11	PG2055	dihydroorotate dehydrogenase family protein, Porphyromonas gingivalis	35.7964	288.959	16	47.546	10
9	PG2060	thymidylate synthase, Porphyromonas gingivalis	31.1597	31.95	1	2.99625	51
6	PG2068	glycerol-3-phosphate cytidylyltransferase, Porphyromonas gingivalis	17.458	44.6333	4	24.3421	33
13	PG2083	hypothetical protein, Porphyromonas gingivalis	40.9324	165.86	6	18.0822	12
5	PG2086	hypothetical protein, Porphyromonas gingivalis	15.7307	37.4	1	10.0719	37
4	PG2094	conserved domain protein, Porphyromonas gingivalis	167.708	37.19	7	4.0264	41
11	PG2097	ribose-phosphate pyrophosphokinase, Porphyromonas gingivalis	34.7576	34.88	1	7.98722	40
8	PG2101	hypothetical protein, Porphyromonas gingivalis	36.8348	36.06	3	6.64653	46
16	PG2102	immunoreactive 61 kDa antigen PG91, Porphyromonas gingivalis	61.0898	80.7233	3	9.44444	25
7	PG2105	hypothetical protein, Porphyromonas gingivalis	18.6215	141.353	7	52.4096	21
4	PG2105	hypothetical protein, Porphyromonas gingivalis	18.6215	27.68	3	11.4458	47
3	PG2105	hypothetical protein, Porphyromonas gingivalis	18.6215	28.9	2	22.2892	53
6	PG2105	hypothetical protein, Porphyromonas gingivalis	18.6215	140.53	10	33.7349	11
5	PG2105	hypothetical protein, Porphyromonas gingivalis	18.6215	72.93	9	33.7349	18
8	PG2105	hypothetical protein, Porphyromonas gingivalis	18.6215	69.23	3	18.6747	26
2	PG2106	hypothetical protein, Porphyromonas gingivalis	24.2429	38.48	2	12.7753	27
6	PG2106	hypothetical protein, Porphyromonas gingivalis	24.2429	98.7633	5	18.0617	14
7	PG2106	hypothetical protein, Porphyromonas gingivalis	24.2429	537.59	15	48.8987	2
21	PG2106	hypothetical protein, Porphyromonas gingivalis	24.2429	32.4	1	7.92952	11
1	PG2106	hypothetical protein, Porphyromonas gingivalis	24.2429	26.56	1	4.84581	36
8	PG2106	hypothetical protein, Porphyromonas gingivalis	24.2429	128.243	4	28.6344	15
22	PG2106	hypothetical protein, Porphyromonas gingivalis	24.2429	49.73	1	7.92952	8
4	PG2106	hypothetical protein, Porphyromonas gingivalis	24.2429	118.68	5	33.4802	12
3	PG2106	hypothetical protein, Porphyromonas gingivalis	24.2429	118.327	3	18.5022	14
7	PG2117	ribosomal protein S16, Porphyromonas gingivalis	20.6567	92.4133	3	11.9792	29
5	PG2124	glyceraldehyde 3-phosphate dehydrogenase, Porphyromonas gingivalis	35.9924	58.97	4	10.7143	22
12	PG2124	glyceraldehyde 3-phosphate dehydrogenase, Porphyromonas gingivalis	35.9924	52.39	4	17.8571	20
1	PG2124	glyceraldehyde 3-phosphate dehydrogenase, Porphyromonas gingivalis	35.9924	50.44	2	6.25	16
5	PG2127	hypothetical protein, Porphyromonas gingivalis	16.6412	41.75	6	38.7755	31
13	PG2144	hypothetical protein, Porphyromonas gingivalis	123.264	30.04	3	3.45769	41
7	PG2147	xanthine phosphoribosyltransferase, Porphyromonas gingivalis	21.5439	29.1	1	13.9896	55
16	PG2150	LysM domain protein, Porphyromonas gingivalis	55.6502	27.19	6	17.9641	44
6	PG2157	glutamine cyclotransferase-related protein, Porphyromonas gingivalis	36.3566	36.9	1	4.2042	40
12	PG2157	glutamine cyclotransferase-related protein, Porphyromonas gingivalis	36.3566	140.37	5	21.021	11
4	PG2158	conserved hypothetical protein, Porphyromonas gingivalis	15.848	34.68	2	16.3121	42
3	PG2158	conserved hypothetical protein, Porphyromonas gingivalis	15.848	113.18	2	13.4752	17
6	PG2164	peptidyl-prolyl cis-trans isomerase, FKBP-type, Porphyromonas gingivalis	21.0388	146.29	10	49.7297	9
6	PG2167	immunoreactive 53 kDa antigen PG123, Porphyromonas gingivalis	53.4909	25.92	4	6.88935	48
15	PG2167	immunoreactive 53 kDa antigen PG123, Porphyromonas gingivalis	53.4909	382.321	16	39.2484	4
11	PG2167	immunoreactive 53 kDa antigen PG123, Porphyromonas gingivalis	53.4909	75.81	2	5.63674	27
7	PG2168	hypothetical protein, Porphyromonas gingivalis	21.1858	52.84	4	20.1058	43
8	PG2172	hypothetical protein, Porphyromonas gingivalis	26.6298	204.497	7	29.8387	10
11	PG2173	outer membrane lipoprotein Omp28, Porphyromonas gingivalis	32.3966	106.38	3	13.4483	19
17	PG2174	hypothetical protein, Porphyromonas gingivalis	65.4357	104.93	5	9.98279	18
16	PG2174	hypothetical protein, Porphyromonas gingivalis	65.4357	176.973	13	24.2685	11
14	PG2177	NADH:ubiquinone oxidoreductase, Na translocating, F subunit, Porphyromonas gingivalis	46.3832	49.7667	5	15.7767	25
9	PG2180	NADH:ubiquinone oxidoreductase, Na translocating, C subunit, Porphyromonas gingivalis	26.8607	57.2	4	24.1803	39
15	PG2182	NADH:ubiquinone oxidoreductase, Na translocating, A subunit, Porphyromonas gingivalis	49.7937	202.05	12	33.9246	9
9	PG2197	conserved hypothetical protein, Porphyromonas gingivalis	28.802	77.9	5	22.2642	32

## Sheet: ECR353 CE
Gel band	Accession	Name	MW [kDa]	Mascot Score	Peptides	SC [%]	Rank
24	PG_HagA	HagA from strain 33277 P gingivalis Nakayama	181.163	371.948	12	10.6079	2
3	PG0024	DNA-binding protein, putative, Porphyromonas gingivalis	23.9154	31.64	2	9.63303	37
21	PG0026	hypothetical protein, Porphyromonas gingivalis	124.423	117.077	6	6.4114	5
7	PG0027	hypothetical protein, Porphyromonas gingivalis	43.2396	35.98	1	5.11509	26
8	PG0027	hypothetical protein, Porphyromonas gingivalis	43.2396	836.443	21	52.1739	1
1	PG0037	ribosomal protein L19, Porphyromonas gingivalis	14.0798	45.2	1	13.2231	19
11	PG0042	serine hydroxymethyltransferase, Porphyromonas gingivalis	46.6437	115.97	6	23.2394	7
18	PG0045	heat shock protein HtpG, Porphyromonas gingivalis	78.1709	139.23	6	9.50292	12
17	PG0047	cell division protein FtsH, putative, Porphyromonas gingivalis	74.7414	36.39	4	6.68648	16
15	PG0056	hypothetical protein, Porphyromonas gingivalis	63.9657	160.22	7	11.8375	9
16	PG0056	hypothetical protein, Porphyromonas gingivalis	63.9657	32.36	2	4.947	23
13	PG0071	UDP-3-O-acyl-GlcNAc deacetylase, Porphyromonas gingivalis	51.6579	67.62	3	7.14286	18
8	PG0072	UDP-3-O-3-hydroxymyristoyl glucosamine N-acyltransferase, Porphyromonas gingivalis	37.3787	51.42	1	4.01146	26
1	PG0090	Dps family protein, Porphyromonas gingivalis	17.8533	73.49	2	14.4654	15
9	PG0093	HlyD family secretion protein, Porphyromonas gingivalis	35.9898	204.67	8	34.7432	7
14	PG0094	outer membrane efflux protein, putative, Porphyromonas gingivalis	55.5742	32.86	1	4.59082	28
20	PG0095	DNA mismatch repair protein MutS, Porphyromonas gingivalis	100.617	36.75	3	4.48934	15
4	PG0130	phosphoglycerate mutase, Porphyromonas gingivalis	28.7188	69.84	4	17.3387	18
4	PG0133	hypothetical protein, Porphyromonas gingivalis	56.2864	41.35	6	5.78842	25
7	PG0141	spoOJ protein, Porphyromonas gingivalis	32.6294	27.74	1	4.49827	28
6	PG0141	spoOJ protein, Porphyromonas gingivalis	32.6294	176.706	8	27.6817	9
13	PG0148	sigma-54-dependent transcriptional regulator, Porphyromonas gingivalis	47.2012	37.78	1	2.39808	22
7	PG0151	signal recognition particle-docking protein FtsY, Porphyromonas gingivalis	34.1592	73.15	3	8.83281	20
6	PG0151	signal recognition particle-docking protein FtsY, Porphyromonas gingivalis	34.1592	74.07	2	12.9338	19
19	PG0159	endopeptidase PepO, Porphyromonas gingivalis	78.7838	98.27	4	6.24093	16
18	PG0159	endopeptidase PepO, Porphyromonas gingivalis	78.7838	957.611	26	37.4456	1
17	PG0159	endopeptidase PepO, Porphyromonas gingivalis	78.7838	420.353	14	28.5922	5
2	PG0167	ribosomal protein L25, Porphyromonas gingivalis	20.9844	226.394	9	39.5833	9
16	PG0171	5'-nucleotidase family protein, Porphyromonas gingivalis	65.8904	28.65	2	3.55932	26
19	PG0174	conserved hypothetical protein UPF0033, Porphyromonas gingivalis	103.86	102.95	7	11.4072	15
7	PG0179	hypothetical protein, Porphyromonas gingivalis	36.8382	53.46	2	8.33333	24
7	PG0181	immunoreactive 32 kDa antigen PG49, Porphyromonas gingivalis	37.1161	73.81	2	8.40841	19
24	PG0185	ragA protein, Porphyromonas gingivalis	112.361	40.04	1	1.47493	6
20	PG0185	ragA protein, Porphyromonas gingivalis	112.361	1736.99	52	39.9213	1
21	PG0185	ragA protein, Porphyromonas gingivalis	112.361	588.425	24	26.7453	1
23	PG0185	ragA protein, Porphyromonas gingivalis	112.361	81.67	3	4.22812	3
22	PG0185	ragA protein, Porphyromonas gingivalis	112.361	146.9	4	5.21141	6
14	PG0186	lipoprotein RagB, Porphyromonas gingivalis	56.4345	359.8	12	30.1397	6
16	PG0186	lipoprotein RagB, Porphyromonas gingivalis	56.4345	33.06	1	2.39521	22
15	PG0186	lipoprotein RagB, Porphyromonas gingivalis	56.4345	74	4	13.3733	14
13	PG0186	lipoprotein RagB, Porphyromonas gingivalis	56.4345	835.602	18	38.7226	2
11	PG0188	hypothetical protein, Porphyromonas gingivalis	50.6804	35.68	2	8.55263	21
12	PG0188	hypothetical protein, Porphyromonas gingivalis	50.6804	109.6	6	12.7193	12
2	PG0189	hypothetical protein, Porphyromonas gingivalis	25.6771	80.1	3	17.8723	22
20	PG0191	outer membrane protein, putative, Porphyromonas gingivalis	101.805	173.95	7	8.75421	7
19	PG0191	outer membrane protein, putative, Porphyromonas gingivalis	101.805	115.97	8	12.9068	14
1	PG0192	cationic outer membrane protein OmpH, Porphyromonas gingivalis	20.1153	229.073	7	38.5057	5
3	PG0195	rubrerythrin, Porphyromonas gingivalis	21.4966	36.29	1	14.0625	33
20	PG0196	peptidase, M16 family, Porphyromonas gingivalis	105.587	488.634	20	30.3932	3
21	PG0196	peptidase, M16 family, Porphyromonas gingivalis	105.587	66.02	2	4.35707	12
14	PG0196	peptidase, M16 family, Porphyromonas gingivalis	105.587	83.69	3	3.61318	21
3	PG0217	hypothetical protein, Porphyromonas gingivalis	33.1261	25.48	1	4.0404	42
6	PG0217	hypothetical protein, Porphyromonas gingivalis	33.1261	180.04	6	24.9158	8
6	PG0218	hypothetical protein, Porphyromonas gingivalis	35.5746	71.4267	5	20.6897	21
5	PG0218	hypothetical protein, Porphyromonas gingivalis	35.5746	47.67	1	4.38871	19
19	PG0226	transglutaminase-related protein, Porphyromonas gingivalis	100.812	97.55	10	10.9253	17
20	PG0226	transglutaminase-related protein, Porphyromonas gingivalis	100.812	238.605	9	14.6042	6
21	PG0232	zinc carboxypeptidase, putative, Porphyromonas gingivalis	91.4608	108.817	6	8.16078	7
16	PG0236	hypothetical protein, Porphyromonas gingivalis	55.6355	64.33	2	6.52174	16
7	PG0241	hypothetical protein, Porphyromonas gingivalis	32.0756	244	11	29.9296	6
5	PG0241	hypothetical protein, Porphyromonas gingivalis	32.0756	201.543	13	40.1408	7
6	PG0241	hypothetical protein, Porphyromonas gingivalis	32.0756	505.72	16	39.0845	1
10	PG0245	universal stress protein family, Porphyromonas gingivalis	42.5202	207.57	7	26.7568	5
16	PG0249	oxaloacetate decarboxylase, putative, Porphyromonas gingivalis	69.7009	749.51	37	50.727	1
14	PG0254	N utilization substance protein A, putative, Porphyromonas gingivalis	50.1882	394.42	9	25.4505	5
21	PG0255	translation initiation factor IF-2, Porphyromonas gingivalis	107.468	450.133	12	18.0797	3
19	PG0255	translation initiation factor IF-2, Porphyromonas gingivalis	107.468	53.53	1	1.63432	21
4	PG0258	ABC transporter, ATP-binding protein, Porphyromonas gingivalis	27.5764	252.91	10	45.2	6
9	PG0276	conserved hypothetical protein, Porphyromonas gingivalis	46.3477	30.22	4	12.6582	19
14	PG0288	lipoprotein, putative, Porphyromonas gingivalis	55.8655	63.68	3	7.94297	23
6	PG0289	hypothetical protein, Porphyromonas gingivalis	39.2901	292.439	12	35.8382	4
14	PG0290	hypothetical protein, Porphyromonas gingivalis	56.5094	326.013	11	22.8682	8
11	PG0291	hypothetical protein, Porphyromonas gingivalis	41.6433	42.07	4	13.0194	19
2	PG0293	secretion activator protein, putative, Porphyromonas gingivalis	21.9146	265.407	7	36.4583	5
3	PG0293	secretion activator protein, putative, Porphyromonas gingivalis	21.9146	70.72	2	16.1458	23
5	PG0303	iron-sulfur cluster binding protein, Porphyromonas gingivalis	29.9789	56.32	5	18.2759	17
12	PG0304	NADH dehydrogenase, 51 kDa subunit, putative, Porphyromonas gingivalis	47.0311	334.748	13	33.1828	6
5	PG0306	conserved hypothetical protein, Porphyromonas gingivalis	23.0794	66.51	3	18.1395	15
4	PG0306	conserved hypothetical protein, Porphyromonas gingivalis	23.0794	320.518	10	40	3
9	PG0321	LAO/AO transport system ATPase, Porphyromonas gingivalis	38.3468	29.6	2	12.2449	21
24	PG0324	histidine ammonia-lyase, Porphyromonas gingivalis	54.8183	27.84	1	1.81087	9
23	PG0324	histidine ammonia-lyase, Porphyromonas gingivalis	54.8183	35.11	1	1.81087	8
9	PG0326	hypothetical protein, Porphyromonas gingivalis	46.8099	36.98	2	8.27251	18
6	PG0329	formiminotransferase-cyclodeaminase-related protein, Porphyromonas gingivalis	33.174	57.29	3	12.3333	27
18	PG0332	transcription termination factor Rho, Porphyromonas gingivalis	72.1952	634.167	24	36.9301	4
16	PG0350	internalin-related protein, Porphyromonas gingivalis	52.6463	46.05	1	2.27273	20
4	PG0356	conserved hypothetical protein, Porphyromonas gingivalis	29.0578	176.78	4	22.6923	8
2	PG0360	lemA protein, Porphyromonas gingivalis	22.1035	240.87	11	48.9796	7
2	PG0373	hypothetical protein, Porphyromonas gingivalis	25.0006	30.11	1	10.3604	33
6	PG0377	ribosomal protein S2, Porphyromonas gingivalis	31.4203	374.456	14	57.2954	3
5	PG0378	translation elongation factor Ts, Porphyromonas gingivalis	30.1114	222.38	8	35.0365	5
4	PG0378	translation elongation factor Ts, Porphyromonas gingivalis	30.1114	262.298	15	56.2044	5
13	PG0387	translation elongation factor Tu, Porphyromonas gingivalis	43.6712	133.027	3	12.4051	11
11	PG0387	translation elongation factor Tu, Porphyromonas gingivalis	43.6712	781.95	32	54.6835	1
14	PG0387	translation elongation factor Tu, Porphyromonas gingivalis	43.6712	37.16	1	4.05063	27
12	PG0387	translation elongation factor Tu, Porphyromonas gingivalis	43.6712	331.975	13	32.9114	7
2	PG0389	transcription antitermination protein NusG, Porphyromonas gingivalis	20.2036	169.19	5	32.9609	11
1	PG0390	ribosomal protein L11, Porphyromonas gingivalis	15.5973	25.29	1	8.27586	22
5	PG0391	ribosomal protein L1, Porphyromonas gingivalis	24.9524	43.28	1	5.60345	20
4	PG0391	ribosomal protein L1, Porphyromonas gingivalis	24.9524	310.782	12	45.2586	4
3	PG0391	ribosomal protein L1, Porphyromonas gingivalis	24.9524	61.95	2	10.7759	24
1	PG0392	ribosomal protein L10, Porphyromonas gingivalis	19.2132	527.91	14	68.9655	1
2	PG0392	ribosomal protein L10, Porphyromonas gingivalis	19.2132	81.49	2	18.3908	21
22	PG0394	DNA-directed RNA polymerase, beta subunit, Porphyromonas gingivalis	142.252	210.47	11	12.6872	4
22	PG0395	DNA-directed RNA polymerase, beta' subunit, Porphyromonas gingivalis	160.159	430.085	13	11.8632	1
14	PG0401	KH/HDIG domain protein, Porphyromonas gingivalis	57.1997	464.031	14	27.4854	4
20	PG0411	hemagglutinin, putative, Porphyromonas gingivalis	103.568	38.9	1	3.13514	14
6	PG0412	DNA mismatch repair protein MutL, Porphyromonas gingivalis	68.7724	28.34	1	1.2945	31
14	PG0415	peptidyl-prolyl cis-trans isomerase family protein, Porphyromonas gingivalis	53.2506	84.42	4	10.2174	20
13	PG0415	peptidyl-prolyl cis-trans isomerase family protein, Porphyromonas gingivalis	53.2506	28.26	1	1.95652	24
11	PG0417	ATP-dependent Clp protease, ATP-binding subunit ClpX, Porphyromonas gingivalis	46.1831	47.33	2	4.13625	17
16	PG0429	pyruvate synthase, Porphyromonas gingivalis	67.5034	316.42	18	31.1793	3
7	PG0430	oxidoreductase, putative, Porphyromonas gingivalis	37.0667	125.753	3	13.4328	14
8	PG0430	oxidoreductase, putative, Porphyromonas gingivalis	37.0667	87.26	4	12.8358	21
19	PG0436	capsular polysaccharide transport protein, putative, Porphyromonas gingivalis	92.6743	29	1	1.82482	25
4	PG0437	polysaccharide export protein, BexD/CtrA/VexA family, Porphyromonas gingivalis	34.7914	155.523	8	22.4756	11
9	PG0443	hemagglutinin-related protein, Porphyromonas gingivalis	39.3134	111.917	3	8.62069	10
12	PG0448	hypothetical protein, Porphyromonas gingivalis	48.4478	92.6233	5	17.7419	14
11	PG0448	hypothetical protein, Porphyromonas gingivalis	48.4478	296.34	5	17.5115	6
12	PG0449	TPR domain protein, Porphyromonas gingivalis	52.1008	104.87	8	17.8261	13
20	PG0452	hypothetical protein, Porphyromonas gingivalis	79.4557	54.13	3	8.11189	12
22	PG0452	hypothetical protein, Porphyromonas gingivalis	79.4557	151.43	5	12.8671	5
23	PG0452	hypothetical protein, Porphyromonas gingivalis	79.4557	79.6867	3	8.25175	4
21	PG0452	hypothetical protein, Porphyromonas gingivalis	79.4557	79.13	7	18.4615	11
19	PG0452	hypothetical protein, Porphyromonas gingivalis	79.4557	634.363	22	26.8531	4
24	PG0452	hypothetical protein, Porphyromonas gingivalis	79.4557	29.48	2	4.47552	8
18	PG0452	hypothetical protein, Porphyromonas gingivalis	79.4557	468.07	18	30.6294	6
8	PG0466	hypothetical protein, Porphyromonas gingivalis	27.5888	27.17	2	9.96016	29
15	PG0476	yngK protein, Porphyromonas gingivalis	58.5155	37.71	3	8.54369	22
8	PG0488	Holliday junction DNA helicase RuvB, Porphyromonas gingivalis	37.7028	28.29	2	4.95627	28
18	PG0491	conserved hypothetical protein, Porphyromonas gingivalis	80.0565	118.557	6	9.26966	14
17	PG0491	conserved hypothetical protein, Porphyromonas gingivalis	80.0565	51.95	3	6.60112	11
20	PG0500	queuine tRNA-ribosyltransferase, Porphyromonas gingivalis	42.7515	27.5	1	2.12766	17
17	PG0503	dipeptidyl aminopeptidase IV, Porphyromonas gingivalis	81.8877	49.57	2	3.73444	12
3	PG0506	arginine-specific cysteine proteinase, Porphyromonas gingivalis	80.9161	54.81	3	6.25	27
1	PG0512	guanylate kinase, Porphyromonas gingivalis	21.8355	34.25	2	13.8298	20
22	PG0514	preprotein translocase, SecA subunit, Porphyromonas gingivalis	126.392	85.24	6	7.31707	8
24	PG0514	preprotein translocase, SecA subunit, Porphyromonas gingivalis	126.392	38.66	1	0.993677	7
21	PG0514	preprotein translocase, SecA subunit, Porphyromonas gingivalis	126.392	581.593	29	27.5519	2
23	PG0514	preprotein translocase, SecA subunit, Porphyromonas gingivalis	126.392	61.12	2	2.25836	6
16	PG0520	chaperonin, 60 kDa, Porphyromonas gingivalis	58.0571	100.713	7	14.8624	11
15	PG0520	chaperonin, 60 kDa, Porphyromonas gingivalis	58.0571	722.357	23	41.6514	2
4	PG0535	conserved hypothetical protein, Porphyromonas gingivalis	23.6211	247.05	7	26.699	7
3	PG0535	conserved hypothetical protein, Porphyromonas gingivalis	23.6211	90.6467	3	12.6214	15
13	PG0537	aminoacyl-histidine dipeptidase, Porphyromonas gingivalis	54.1874	64.17	2	5.76132	19
14	PG0537	aminoacyl-histidine dipeptidase, Porphyromonas gingivalis	54.1874	48.6	4	10.6996	25
8	PG0539	conserved hypothetical protein, Porphyromonas gingivalis	38.3561	124.003	7	27.4286	16
9	PG0539	conserved hypothetical protein, Porphyromonas gingivalis	38.3561	88.7033	3	12	11
11	PG0547	conserved hypothetical protein, Porphyromonas gingivalis	46.8411	92.0367	3	12.0603	11
22	PG0548	pyruvate ferredoxin/flavodoxin oxidoreductase family protein, Porphyromonas gingivalis	131.839	90.64	4	3.772	7
21	PG0548	pyruvate ferredoxin/flavodoxin oxidoreductase family protein, Porphyromonas gingivalis	131.839	96.69	13	17.7703	10
20	PG0553	extracellular protease, putative, Porphyromonas gingivalis	102.439	165.165	11	17.8723	8
21	PG0553	extracellular protease, putative, Porphyromonas gingivalis	102.439	312.847	14	24.7872	4
9	PG0580	UDP-N-acetylglucosamine--N-acetylmuramyl-(pentapeptide) pyrophosphoryl-undecaprenol N-acetylglucosamine transferase, Porphyromonas gingivalis	41.4657	29.81	1	6.33245	20
13	PG0584	cell division protein FtsZ, Porphyromonas gingivalis	50.23	69.79	2	9.40919	17
9	PG0593	HtrA protein, Porphyromonas gingivalis	52.7442	275.443	6	16.2651	4
11	PG0593	HtrA protein, Porphyromonas gingivalis	52.7442	559.948	16	33.1325	4
8	PG0593	HtrA protein, Porphyromonas gingivalis	52.7442	34.28	1	3.21285	27
13	PG0593	HtrA protein, Porphyromonas gingivalis	52.7442	222.99	4	9.83936	7
10	PG0593	HtrA protein, Porphyromonas gingivalis	52.7442	40.85	1	2.81124	11
12	PG0593	HtrA protein, Porphyromonas gingivalis	52.7442	442.195	13	39.759	1
6	PG0594	RNA polymerase sigma-70 factor, Porphyromonas gingivalis	32.5824	60.48	4	20.9059	26
2	PG0597	ribosomal protein L9, Porphyromonas gingivalis	19.4505	239.805	9	34.6369	8
12	PG0599	3,4-dihydroxy-2-butanone 4-phosphate synthase/GTP cyclohydrolase II, Porphyromonas gingivalis	45.5502	40.75	3	8.64198	23
6	PG0602	hypothetical protein, Porphyromonas gingivalis	38.0478	64.47	1	7.51445	23
16	PG0615	GTP-binding protein TypA, Porphyromonas gingivalis	67.1533	63.84	10	11.5192	17
16	PG0616	thioredoxin, putative, Porphyromonas gingivalis	37.5624	72.14	2	8.43023	15
13	PG0616	thioredoxin, putative, Porphyromonas gingivalis	37.5624	152.3	5	16.5698	10
12	PG0616	thioredoxin, putative, Porphyromonas gingivalis	37.5624	66.44	2	8.43023	16
7	PG0616	thioredoxin, putative, Porphyromonas gingivalis	37.5624	136.977	7	26.7442	13
15	PG0616	thioredoxin, putative, Porphyromonas gingivalis	37.5624	99.4633	4	15.9884	11
14	PG0616	thioredoxin, putative, Porphyromonas gingivalis	37.5624	96.59	7	27.3256	18
1	PG0618	alkyl hydroperoxide reductase, C subunit, Porphyromonas gingivalis	21.0637	31.8	2	12.234	21
19	PG0620	ATP-dependent protease La, Porphyromonas gingivalis	91.7583	369.923	14	21.358	5
2	PG0621	conserved hypothetical protein, Porphyromonas gingivalis	20.8506	35.89	2	9.34066	31
3	PG0631	MotA/TolQ/ExbB proton channel family protein, Porphyromonas gingivalis	22.0377	40.97	4	10.7843	32
7	PG0633	hypothetical protein, Porphyromonas gingivalis	29.2612	58.94	2	8	23
14	PG0639	signal peptide peptidase SppA, 67K type, Porphyromonas gingivalis	65.2117	179.94	6	10.7563	9
15	PG0639	signal peptide peptidase SppA, 67K type, Porphyromonas gingivalis	65.2117	577.436	17	34.4538	3
12	PG0654	hypothetical protein, Porphyromonas gingivalis	44.8377	64.4	3	10	17
16	PG0654	hypothetical protein, Porphyromonas gingivalis	44.8377	30.88	2	6.92308	25
15	PG0654	hypothetical protein, Porphyromonas gingivalis	44.8377	65.8933	3	6.92308	18
19	PG0668	TonB-dependent receptor, Porphyromonas gingivalis	84.4657	43.78	1	2.77411	23
18	PG0668	TonB-dependent receptor, Porphyromonas gingivalis	84.4657	767.026	23	36.3276	2
5	PG0669	heme-binding protein FetB, Porphyromonas gingivalis	32.6045	811.518	27	59.727	1
6	PG0669	heme-binding protein FetB, Porphyromonas gingivalis	32.6045	107.2	2	9.55631	12
10	PG0670	conserved hypothetical protein, Porphyromonas gingivalis	42.8986	29.07	2	7.65172	12
1	PG0674	indolepyruvate ferredoxin oxidoreductase, beta subunit, Porphyromonas gingivalis	21.067	62.09	3	24.8731	18
2	PG0674	indolepyruvate ferredoxin oxidoreductase, beta subunit, Porphyromonas gingivalis	21.067	56.18	1	4.56853	27
15	PG0675	indolepyruvate ferredoxin oxidoreductase, alpha subunit, Porphyromonas gingivalis	58.3663	145.27	12	24.486	10
3	PG0685	ABC transporter, ATP-binding protein, Porphyromonas gingivalis	23.8816	145.587	4	24.2009	9
12	PG0687	succinate-semialdehyde dehydrogenase, Porphyromonas gingivalis	48.2906	50.0467	4	11.9734	22
13	PG0692	4-hydroxybutyryl-CoA dehydratase, Porphyromonas gingivalis	53.9996	156.41	7	15.8436	9
12	PG0694	immunoreactive 42 kDa antigen PG33, Porphyromonas gingivalis	42.4252	386.65	6	23.6842	4
9	PG0694	immunoreactive 42 kDa antigen PG33, Porphyromonas gingivalis	42.4252	2114.74	68	55.2632	1
18	PG0694	immunoreactive 42 kDa antigen PG33, Porphyromonas gingivalis	42.4252	66.16	1	3.68421	18
10	PG0694	immunoreactive 42 kDa antigen PG33, Porphyromonas gingivalis	42.4252	635.645	19	46.8421	2
5	PG0694	immunoreactive 42 kDa antigen PG33, Porphyromonas gingivalis	42.4252	37.6	3	11.3158	21
14	PG0694	immunoreactive 42 kDa antigen PG33, Porphyromonas gingivalis	42.4252	91.91	3	15.7895	19
8	PG0694	immunoreactive 42 kDa antigen PG33, Porphyromonas gingivalis	42.4252	234.91	7	22.6316	7
15	PG0694	immunoreactive 42 kDa antigen PG33, Porphyromonas gingivalis	42.4252	27.9	4	20	25
4	PG0694	immunoreactive 42 kDa antigen PG33, Porphyromonas gingivalis	42.4252	35.97	2	7.10526	26
11	PG0694	immunoreactive 42 kDa antigen PG33, Porphyromonas gingivalis	42.4252	700.297	19	46.8421	2
12	PG0695	immunoreactive 43 kDa antigen PG32, Porphyromonas gingivalis	43.3971	423.943	16	45.5243	2
11	PG0695	immunoreactive 43 kDa antigen PG32, Porphyromonas gingivalis	43.3971	653.059	25	51.9182	3
10	PG0695	immunoreactive 43 kDa antigen PG32, Porphyromonas gingivalis	43.3971	1998.71	58	66.7519	1
9	PG0695	immunoreactive 43 kDa antigen PG32, Porphyromonas gingivalis	43.3971	159.64	6	25.0639	8
7	PG0695	immunoreactive 43 kDa antigen PG32, Porphyromonas gingivalis	43.3971	112.52	6	17.6471	17
13	PG0695	immunoreactive 43 kDa antigen PG32, Porphyromonas gingivalis	43.3971	97.1367	4	15.3453	14
3	PG0695	immunoreactive 43 kDa antigen PG32, Porphyromonas gingivalis	43.3971	27.98	1	2.8133	41
16	PG0695	immunoreactive 43 kDa antigen PG32, Porphyromonas gingivalis	43.3971	47.12	4	16.8798	19
5	PG0695	immunoreactive 43 kDa antigen PG32, Porphyromonas gingivalis	43.3971	117.63	5	15.601	9
6	PG0695	immunoreactive 43 kDa antigen PG32, Porphyromonas gingivalis	43.3971	104.27	3	15.3453	13
17	PG0707	hypothetical protein, Porphyromonas gingivalis	94.396	46.32	2	3.77358	13
19	PG0707	hypothetical protein, Porphyromonas gingivalis	94.396	752.108	22	37.7358	2
20	PG0707	hypothetical protein, Porphyromonas gingivalis	94.396	28.46	1	2.35849	16
8	PG0708	peptidyl-prolyl cis-trans isomerase, FKBP-type, putative, Porphyromonas gingivalis	30.2586	216.026	12	38.7681	9
7	PG0708	peptidyl-prolyl cis-trans isomerase, FKBP-type, putative, Porphyromonas gingivalis	30.2586	153.04	7	28.2609	12
10	PG0708	peptidyl-prolyl cis-trans isomerase, FKBP-type, putative, Porphyromonas gingivalis	30.2586	97.58	5	24.6377	7
11	PG0708	peptidyl-prolyl cis-trans isomerase, FKBP-type, putative, Porphyromonas gingivalis	30.2586	70.64	2	10.5072	13
9	PG0708	peptidyl-prolyl cis-trans isomerase, FKBP-type, putative, Porphyromonas gingivalis	30.2586	413.884	14	31.5217	3
6	PG0709	peptidyl-prolyl cis-trans isomerase FkpA, FKBP-type, Porphyromonas gingivalis	27.9126	63.54	2	9.09091	25
2	PG0710	peptidyl-prolyl cis-trans isomerase, FKBP-type, Porphyromonas gingivalis	21.3549	77.34	3	18.4615	23
4	PG0731	hypothetical protein, Porphyromonas gingivalis	24.0136	119.07	6	31.6514	14
5	PG0731	hypothetical protein, Porphyromonas gingivalis	24.0136	35.54	2	18.8073	22
18	PG0758	peptidyl-dipeptidase Dcp, Porphyromonas gingivalis	78.1071	760.7	22	38.9928	3
14	PG0762	trigger factor, putative, Porphyromonas gingivalis	52.2492	474.583	16	45.1965	3
15	PG0762	trigger factor, putative, Porphyromonas gingivalis	52.2492	71.07	1	3.27511	15
18	PG0766	polyribonucleotide nucleotidyltransferase, Porphyromonas gingivalis	82.2058	86.89	6	10.7672	16
16	PG0775	acyl-CoA dehydrogenase family protein, Porphyromonas gingivalis	64.9289	211.28	8	9.5986	7
8	PG0776	electron transfer flavoprotein, alpha subunit, Porphyromonas gingivalis	36.5159	78.66	2	10.0295	23
7	PG0776	electron transfer flavoprotein, alpha subunit, Porphyromonas gingivalis	36.5159	195.595	10	34.2183	9
5	PG0777	electron transfer flavoprotein, beta subunit, Porphyromonas gingivalis	30.9474	193.92	8	39.9306	8
6	PG0777	electron transfer flavoprotein, beta subunit, Porphyromonas gingivalis	30.9474	191.47	4	22.2222	6
1	PG0779	hypothetical protein, Porphyromonas gingivalis	18.0813	73.94	3	12.7389	14
3	PG0780	hypothetical protein, Porphyromonas gingivalis	23.2603	42.07	1	9.31373	31
4	PG0780	hypothetical protein, Porphyromonas gingivalis	23.2603	27.42	2	14.2157	31
2	PG0780	hypothetical protein, Porphyromonas gingivalis	23.2603	140.55	8	29.902	14
16	PG0782	MotA/TolQ/ExbB proton channel family protein, Porphyromonas gingivalis	28.8742	59.79	1	4.81481	18
23	PG0782	MotA/TolQ/ExbB proton channel family protein, Porphyromonas gingivalis	28.8742	348.527	8	29.2593	1
13	PG0782	MotA/TolQ/ExbB proton channel family protein, Porphyromonas gingivalis	28.8742	56.84	1	5.55556	20
21	PG0782	MotA/TolQ/ExbB proton channel family protein, Porphyromonas gingivalis	28.8742	98.14	4	18.8889	9
4	PG0782	MotA/TolQ/ExbB proton channel family protein, Porphyromonas gingivalis	28.8742	641.717	14	24.8148	1
15	PG0782	MotA/TolQ/ExbB proton channel family protein, Porphyromonas gingivalis	28.8742	96.3567	3	14.0741	12
8	PG0782	MotA/TolQ/ExbB proton channel family protein, Porphyromonas gingivalis	28.8742	223.087	7	25.5556	8
19	PG0782	MotA/TolQ/ExbB proton channel family protein, Porphyromonas gingivalis	28.8742	67.38	3	15.5556	19
14	PG0782	MotA/TolQ/ExbB proton channel family protein, Porphyromonas gingivalis	28.8742	133.59	4	24.4444	12
11	PG0782	MotA/TolQ/ExbB proton channel family protein, Porphyromonas gingivalis	28.8742	94.1	2	10.3704	10
24	PG0782	MotA/TolQ/ExbB proton channel family protein, Porphyromonas gingivalis	28.8742	315.043	7	34.0741	4
7	PG0782	MotA/TolQ/ExbB proton channel family protein, Porphyromonas gingivalis	28.8742	199.35	5	25.5556	8
22	PG0782	MotA/TolQ/ExbB proton channel family protein, Porphyromonas gingivalis	28.8742	389.527	7	29.2593	2
5	PG0782	MotA/TolQ/ExbB proton channel family protein, Porphyromonas gingivalis	28.8742	396.293	8	35.5556	3
6	PG0782	MotA/TolQ/ExbB proton channel family protein, Porphyromonas gingivalis	28.8742	188.49	5	18.8889	7
3	PG0782	MotA/TolQ/ExbB proton channel family protein, Porphyromonas gingivalis	28.8742	576.31	11	33.3333	1
18	PG0782	MotA/TolQ/ExbB proton channel family protein, Porphyromonas gingivalis	28.8742	66.5	2	9.25926	17
7	PG0785	tonB protein, putative, Porphyromonas gingivalis	25.7565	299.746	8	38.2609	5
2	PG0791	adenylate kinase, Porphyromonas gingivalis	21.5944	46.1967	3	21.134	29
17	PG0793	fructose-1,6-bisphosphatase, Porphyromonas gingivalis	75.0201	37.03	2	4.73282	15
8	PG0881	RecA protein, Porphyromonas gingivalis	36.8653	266.997	10	32.9412	4
15	PG0890	alkaline phosphatase, putative, Porphyromonas gingivalis	62.5557	67.87	3	9.59147	17
2	PG0906	lipoprotein, putative, Porphyromonas gingivalis	15.5468	155.65	6	46.6667	13
3	PG0906	lipoprotein, putative, Porphyromonas gingivalis	15.5468	124.437	7	46.6667	11
1	PG0906	lipoprotein, putative, Porphyromonas gingivalis	15.5468	187.733	8	62.6667	8
4	PG0906	lipoprotein, putative, Porphyromonas gingivalis	15.5468	35.68	5	16	27
6	PG0914	hypothetical protein, Porphyromonas gingivalis	27.1436	32.52	1	4.64135	29
3	PG0937	hypothetical protein, Porphyromonas gingivalis	27.3916	31.51	2	8.75	38
2	PG0937	hypothetical protein, Porphyromonas gingivalis	27.3916	126.113	4	20.8333	16
8	PG0946	ABC transporter, ATP-binding protein, Porphyromonas gingivalis	36.5671	303.791	12	36.3636	3
10	PG0959	ATP-binding protein, Mrp/Nbp35 family, Porphyromonas gingivalis	40.152	69.64	3	13.7097	8
9	PG0959	ATP-binding protein, Mrp/Nbp35 family, Porphyromonas gingivalis	40.152	245.15	9	25	6
14	PG0962	prolyl-tRNA synthetase, Porphyromonas gingivalis	56.1234	50.94	3	8.11359	24
4	PG0987	hypothetical protein, Porphyromonas gingivalis	30.6648	98.65	7	24.031	15
5	PG0987	hypothetical protein, Porphyromonas gingivalis	30.6648	209.379	12	40.3101	6
6	PG0987	hypothetical protein, Porphyromonas gingivalis	30.6648	77.64	2	8.91473	17
3	PG0991	translation initiation factor IF-3, Porphyromonas gingivalis	23.1342	52.1	3	19.403	28
17	PG0992	threonyl-tRNA synthetase, Porphyromonas gingivalis	75.4205	209.13	7	10.7198	8
18	PG0TLR	TLR TonB-linked receptor BAMBU sequence	78.8564	240.267	9	16.3842	10
17	PG0TLR	TLR TonB-linked receptor BAMBU sequence	78.8564	651.415	22	33.8983	1
18	PG1004	prolyl oligopeptidase family protein, Porphyromonas gingivalis	85.9347	525.175	17	29.249	5
3	PG1005	hypothetical protein, Porphyromonas gingivalis	25.6731	98.29	3	13.8211	13
4	PG1005	hypothetical protein, Porphyromonas gingivalis	25.6731	26.22	1	5.28455	32
19	PG1006	hypothetical protein, Porphyromonas gingivalis	99.5558	148.81	5	8.94855	12
5	PG1010	ABC transporter, ATP-binding protein, Porphyromonas gingivalis	31.3114	73.0633	3	16.7273	13
24	PG1017	pyruvate phosphate dikinase, Porphyromonas gingivalis	100.421	47.69	1	1.32159	5
20	PG1017	pyruvate phosphate dikinase, Porphyromonas gingivalis	100.421	510.651	21	25.3304	2
21	PG1017	pyruvate phosphate dikinase, Porphyromonas gingivalis	100.421	40.42	3	6.05727	14
19	PG1017	pyruvate phosphate dikinase, Porphyromonas gingivalis	100.421	122.92	4	7.04846	13
2	PG1028	TPR domain protein, Porphyromonas gingivalis	49.8817	26.63	1	2.67857	34
16	PG1028	TPR domain protein, Porphyromonas gingivalis	49.8817	121.76	7	26.5625	10
15	PG1028	TPR domain protein, Porphyromonas gingivalis	49.8817	726.84	27	58.0357	1
3	PG1034	ABC transporter, ATP-binding protein, Porphyromonas gingivalis	27.0709	48.63	3	9.83607	29
13	PG1037	hypothetical protein, Porphyromonas gingivalis	53.6377	372.42	16	41.8301	4
12	PG1037	hypothetical protein, Porphyromonas gingivalis	53.6377	199.255	11	23.7473	10
18	PG1038	ATP-dependent DNA helicase PcrA, putative, Porphyromonas gingivalis	87.0485	56.55	1	2.22222	19
7	PG1049	conserved hypothetical protein, Porphyromonas gingivalis	32.1107	120.42	9	27.3973	15
8	PG1049	conserved hypothetical protein, Porphyromonas gingivalis	32.1107	202.417	8	32.1918	10
7	PG1050	hypothetical protein, Porphyromonas gingivalis	33.4559	76.89	4	15.4362	18
11	PG1055	thiol protease, Porphyromonas gingivalis	54.9556	41.35	1	3.3264	20
13	PG1055	thiol protease, Porphyromonas gingivalis	54.9556	125.65	5	10.395	12
16	PG1060	carboxyl-terminal protease, Porphyromonas gingivalis	63.4942	261.44	12	20.2109	5
9	PG1069	alcohol dehydrogenase, zinc-containing, putative, Porphyromonas gingivalis	37.1823	76.33	3	14.4092	12
8	PG1069	alcohol dehydrogenase, zinc-containing, putative, Porphyromonas gingivalis	37.1823	65.32	5	19.8847	24
9	PG1076	acyl-CoA dehydrogenase, short-chain specific, Porphyromonas gingivalis	41.884	57.56	4	16.6227	16
4	PG1077	electron transfer flavoprotein, beta subunit, Porphyromonas gingivalis	28.5327	50.53	4	16.8582	23
5	PG1077	electron transfer flavoprotein, beta subunit, Porphyromonas gingivalis	28.5327	86.66	5	20.3065	10
8	PG1078	electron transfer flavoprotein, alpha subunit, Porphyromonas gingivalis	36.7803	252.756	7	29.5522	5
5	PG1080	3-hydroxyacyl-CoA dehydrogenase family protein, Porphyromonas gingivalis	30.3717	78.4	3	12.8114	12
10	PG1081	acetate kinase, Porphyromonas gingivalis	43.263	53.93	3	10.0503	9
7	PG1082	phosphotransacetylase, Porphyromonas gingivalis	35.761	156.086	8	38.3929	11
12	PG1084	thioredoxin family protein, Porphyromonas gingivalis	39.393	36.47	1	4.7486	25
10	PG1084	thioredoxin family protein, Porphyromonas gingivalis	39.393	583.179	18	39.9441	3
8	PG1084	thioredoxin family protein, Porphyromonas gingivalis	39.393	172.657	8	30.4469	12
11	PG1084	thioredoxin family protein, Porphyromonas gingivalis	39.393	423.781	14	48.0447	5
9	PG1084	thioredoxin family protein, Porphyromonas gingivalis	39.393	539.33	16	37.9888	2
4	PG1089	DNA-binding response regulator RprY, Porphyromonas gingivalis	28.3046	170.454	8	29.3878	9
3	PG1089	DNA-binding response regulator RprY, Porphyromonas gingivalis	28.3046	35.7	2	8.57143	34
2	PG1093	hypothetical protein, Porphyromonas gingivalis	22.18	104.64	8	33.3333	18
13	PG1115	signal recognition particle protein, Porphyromonas gingivalis	49.2709	79.9633	4	13.2584	16
12	PG1115	signal recognition particle protein, Porphyromonas gingivalis	49.2709	401.733	14	30.1124	3
19	PG1118	clpB protein, Porphyromonas gingivalis	97.7062	192.36	9	13.6732	11
12	PG1123	adenylosuccinate lyase, Porphyromonas gingivalis	50.7991	54.86	1	2.01342	21
19	PG1129	ribonucleotide reductase, Porphyromonas gingivalis	96.2321	253.737	12	15.8824	7
16	PG1130	TPR domain protein, Porphyromonas gingivalis	76.8042	33.16	1	1.95489	21
12	PG1139	hypothetical protein, Porphyromonas gingivalis	43.3641	66.4633	4	13.4921	15
5	PG1140	glycosyl transferase, group 2 family protein, Porphyromonas gingivalis	33.6202	66.66	2	9.09091	14
8	PG1149	glycosyl transferase, group 1 family protein, Porphyromonas gingivalis	43.0815	83.81	2	7.73333	22
4	PG1171	oxidoreductase, putative, Porphyromonas gingivalis	27.4906	65.98	2	5.69106	19
13	PG1172	iron-sulfur cluster binding protein, putative, Porphyromonas gingivalis	48.6845	95.59	3	7.71028	15
3	PG1173	YkgG family protein, Porphyromonas gingivalis	22.8747	103.73	2	17.6471	12
18	PG1189	hypothetical protein, Porphyromonas gingivalis	72.824	166.2	5	12.1406	11
22	PG1205	hypothetical protein, Porphyromonas gingivalis	20.3716	26.33	2	10.929	11
17	PG1208	dnaK protein, Porphyromonas gingivalis	68.9314	507.416	20	35	4
4	PG1215	hypothetical protein, Porphyromonas gingivalis	31.5316	65.89	4	19.2593	20
12	PG1232	glutamate dehydrogenase, NAD-specific, Porphyromonas gingivalis	49.1672	300.188	14	27.6404	8
7	PG1235	epimerase/reductase, putative, Porphyromonas gingivalis	35.0786	242.62	7	33.3333	7
4	PG1239	3-oxoacyl-(acyl-carrier-protein) reductase, Porphyromonas gingivalis	26.0183	32.9	1	4.83871	29
3	PG1239	3-oxoacyl-(acyl-carrier-protein) reductase, Porphyromonas gingivalis	26.0183	300.86	12	44.7581	3
19	PG1246	alanyl-tRNA synthetase, Porphyromonas gingivalis	98.3717	316.395	11	18.4932	6
15	PG1256	ribonuclease, Rne/Rng family, Porphyromonas gingivalis	56.827	164.75	7	14.881	8
14	PG1256	ribonuclease, Rne/Rng family, Porphyromonas gingivalis	56.827	122.45	4	10.3175	14
19	PG1260	anaerobic ribonucleoside-triphosphate reductase, putative, Porphyromonas gingivalis	89.7461	225.257	12	20.9273	9
18	PG1260	anaerobic ribonucleoside-triphosphate reductase, putative, Porphyromonas gingivalis	89.7461	42.87	2	3.13283	22
8	PG1278	phosphoserine aminotransferase, Porphyromonas gingivalis	40.1486	155.61	8	29.1667	14
6	PG1279	D-isomer specific 2-hydroxyacid dehydrogenase family protein, Porphyromonas gingivalis	33.2802	115.6	5	18.6275	11
12	PG1280	conserved hypothetical protein, Porphyromonas gingivalis	47.403	62.63	2	5.3012	18
18	PG1283	conserved hypothetical protein, Porphyromonas gingivalis	81.9303	51.16	4	5.83333	20
9	PG1290	branched-chain amino acid aminotransferase, Porphyromonas gingivalis	37.797	73.15	2	9.14454	13
8	PG1290	branched-chain amino acid aminotransferase, Porphyromonas gingivalis	37.797	98.15	4	14.4543	19
18	PG1297	ribosomal protein S1, Porphyromonas gingivalis	67.4241	120.053	4	12.02	13
23	PG1297	ribosomal protein S1, Porphyromonas gingivalis	67.4241	29.36	1	2.83806	10
16	PG1297	ribosomal protein S1, Porphyromonas gingivalis	67.4241	136.343	6	12.3539	9
17	PG1297	ribosomal protein S1, Porphyromonas gingivalis	67.4241	518.384	20	30.0501	3
5	PG1302	hypothetical protein, Porphyromonas gingivalis	25.7294	545.187	13	30.6034	2
4	PG1302	hypothetical protein, Porphyromonas gingivalis	25.7294	83.44	2	13.3621	16
12	PG1304	hypothetical protein, Porphyromonas gingivalis	51.4536	26.81	1	2.46637	29
14	PG1313	conserved domain protein, Porphyromonas gingivalis	62.5817	116.183	3	6.15942	15
15	PG1313	conserved domain protein, Porphyromonas gingivalis	62.5817	52.04	4	8.69565	20
3	PG1315	peptidyl-prolyl cis-trans isomerase SlyD, FKBP-type, Porphyromonas gingivalis	20.9665	75.98	1	7.89474	21
7	PG1334	band 7/Mec-2 family protein, Porphyromonas gingivalis	36.5274	455.763	15	42.638	2
3	PG1367	hypothetical protein, Porphyromonas gingivalis	23.6517	78.58	1	6	20
16	PG1374	immunoreactive 47 kDa antigen PG97, Porphyromonas gingivalis	47.1201	28.3	1	3.97196	27
6	PG1379	ABC transporter, periplasmic substrate-binding protein, putative, Porphyromonas gingivalis	34.5589	98.49	1	4.48718	14
7	PG1382	hypothetical protein, Porphyromonas gingivalis	42.0802	540.843	13	33.5092	1
11	PG1385	TPR domain protein, Porphyromonas gingivalis	45.7809	111.783	4	12.5	8
20	PG1386	DNA gyrase, A subunit, Porphyromonas gingivalis	95.9391	43.59	3	4.54016	13
19	PG1386	DNA gyrase, A subunit, Porphyromonas gingivalis	95.9391	248.31	11	15.9488	8
8	PG1387	hypothetical protein, Porphyromonas gingivalis	34.5434	121.323	3	10.7143	17
8	PG1396	cell shape-determining protein MreB, Porphyromonas gingivalis	37.0422	188.856	13	34.5133	11
7	PG1396	cell shape-determining protein MreB, Porphyromonas gingivalis	37.0422	68.76	1	3.83481	22
12	PG1401	beta-eliminating lyase, Porphyromonas gingivalis	52.4175	120.423	12	26.3617	11
19	PG1414	hypothetical protein, Porphyromonas gingivalis	95.5595	873.71	30	38.2319	1
6	PG1416	enoyl-(acyl-carrier-protein) reductase II, Porphyromonas gingivalis	33.0659	88.96	4	16.6134	16
14	PG1424	peptidylarginine deiminase, Porphyromonas gingivalis	61.6905	162.54	7	20.1439	11
16	PG1424	peptidylarginine deiminase, Porphyromonas gingivalis	61.6905	88.89	8	21.223	12
17	PG1424	peptidylarginine deiminase, Porphyromonas gingivalis	61.6905	198.995	14	33.4532	9
18	PG1424	peptidylarginine deiminase, Porphyromonas gingivalis	61.6905	242.294	8	13.8489	9
4	PG1430	TPR domain protein, Porphyromonas gingivalis	25.11	365.855	12	43.4211	2
2	PG1501	transcriptional regulator, tetR family, Porphyromonas gingivalis	23.1838	52.42	2	11.5578	28
9	PG1540	S-adenosylmethionine:tRNA ribosyltransferase-isomerase, Porphyromonas gingivalis	40.6277	136.053	5	12.5714	9
19	PG1548	thiol protease/hemagglutinin PrtT precursor, authentic frameshift, Porphyromonas gingivalis from Michelle	93.4737	25.75	2	3.21046	26
8	PG1559	glycine cleavage system T protein, Porphyromonas gingivalis	40.0389	25.56	1	6.90608	31
6	PG1579	ATPase, MoxR family, Porphyromonas gingivalis	37.0935	121.29	6	16.9184	10
7	PG1579	ATPase, MoxR family, Porphyromonas gingivalis	37.0935	434.903	15	51.0574	3
6	PG1580	conserved hypothetical protein, Porphyromonas gingivalis	33.4176	43.8	2	7.58621	28
8	PG1581	hypothetical protein, Porphyromonas gingivalis	36.1281	87.96	4	14.1509	20
6	PG1582	batA protein, Porphyromonas gingivalis	36.4291	64.89	3	14.0673	22
15	PG1585	batD protein, Porphyromonas gingivalis	67.0516	58.84	5	9.33333	19
10	PG1591	conserved hypothetical protein, Porphyromonas gingivalis	42.5487	174.75	6	20	6
13	PG1605	aminopeptidase C, Porphyromonas gingivalis	51.1513	36.01	3	7.15884	23
5	PG1608	methylmalonyl-CoA decarboxylase, beta subunit, Porphyromonas gingivalis	40.6643	59.32	2	6.78851	16
5	PG1611	hypothetical protein, Porphyromonas gingivalis	34.804	244.58	8	23.3227	4
6	PG1611	hypothetical protein, Porphyromonas gingivalis	34.804	72.5	3	13.738	20
15	PG1612	methylmalonyl-CoA decarboxylase, alpha subunit, Porphyromonas gingivalis	56.6317	228.033	8	22.4371	7
14	PG1612	methylmalonyl-CoA decarboxylase, alpha subunit, Porphyromonas gingivalis	56.6317	790.422	19	36.5571	1
4	PG1614	fumarate reductase, iron-sulfur protein, Porphyromonas gingivalis	27.5475	127.153	9	27.0916	13
18	PG1615	fumarate reductase, flavoprotein subunit, Porphyromonas gingivalis	72.305	30.37	1	1.85471	23
17	PG1615	fumarate reductase, flavoprotein subunit, Porphyromonas gingivalis	72.305	298.3	11	18.8563	6
16	PG1615	fumarate reductase, flavoprotein subunit, Porphyromonas gingivalis	72.305	235.595	15	24.575	6
13	PG1626	hypothetical protein, Porphyromonas gingivalis	60.9059	121.95	5	12.8159	13
14	PG1626	hypothetical protein, Porphyromonas gingivalis	60.9059	339.052	12	34.296	7
11	PG1638	thioredoxin family protein, Porphyromonas gingivalis	37.0083	75.86	5	16.7683	12
12	PG1638	thioredoxin family protein, Porphyromonas gingivalis	37.0083	33.35	1	5.79268	27
20	PG1651	TPR domain protein, Porphyromonas gingivalis	112.411	433.87	20	21.5075	4
21	PG1651	TPR domain protein, Porphyromonas gingivalis	112.411	102.09	6	7.33668	8
15	PG1652	hypothetical protein, Porphyromonas gingivalis	67.0537	228.202	15	34.5638	6
11	PG1666	conserved hypothetical protein, Porphyromonas gingivalis	40.1743	47.55	3	8.96739	16
12	PG1666	conserved hypothetical protein, Porphyromonas gingivalis	40.1743	37.13	1	2.71739	24
12	PG1667	outer membrane efflux protein, Porphyromonas gingivalis	50.9575	58.18	5	13.1868	20
15	PG1676	phosphoenolpyruvate carboxykinase (ATP), Porphyromonas gingivalis	59.3552	37.79	1	4.48598	21
18	PG1702	DNA gyrase, B subunit, Porphyromonas gingivalis	73.1252	100.773	4	7.18654	15
17	PG1702	DNA gyrase, B subunit, Porphyromonas gingivalis	73.1252	25.54	1	1.68196	18
22	PG1704	thiol:disulfide interchange protein dsbD, putative, Porphyromonas gingivalis	75.4769	32.01	1	1.75953	10
15	PG1704	thiol:disulfide interchange protein dsbD, putative, Porphyromonas gingivalis	75.4769	34.39	1	1.75953	24
3	PG1714	pyridoxamine-phosphate oxidase, Porphyromonas gingivalis	24.8967	30.32	1	9.81308	40
19	PG1715	hypothetical protein, Porphyromonas gingivalis	98.5858	46.99	4	4.8478	22
20	PG1715	hypothetical protein, Porphyromonas gingivalis	98.5858	249.503	13	19.2785	5
12	PG1726	PDZ domain protein, Porphyromonas gingivalis	53.3087	58.2767	4	9.5339	19
1	PG1729	thiol peroxidase, Porphyromonas gingivalis	19.176	215.82	9	54.7486	6
13	PG1741	aspartate ammonia-lyase, Porphyromonas gingivalis	52.1711	39.95	3	7.57895	21
17	PG1748	transketolase, Porphyromonas gingivalis	73.749	291.83	12	21.3333	7
19	PG1754	conserved domain protein, Porphyromonas gingivalis	94.1793	55.35	3	3.09156	20
6	PG1755	fructose-bisphosphate aldolase, class I, Porphyromonas gingivalis	32.9659	75.41	7	33.4471	18
8	PG1757	hypothetical protein, Porphyromonas gingivalis	37.6937	238.997	7	19.8251	6
7	PG1757	hypothetical protein, Porphyromonas gingivalis	37.6937	28.64	2	6.41399	27
6	PG1759	adhesion protein, putative, Porphyromonas gingivalis	34.9638	64.27	3	15.5556	24
23	PG1762	protein-export membrane protein SecD/protein-export membrane protein SecF, Porphyromonas gingivalis	102.941	332.053	9	14.7246	2
24	PG1762	protein-export membrane protein SecD/protein-export membrane protein SecF, Porphyromonas gingivalis	102.941	322.05	9	11.6525	3
22	PG1762	protein-export membrane protein SecD/protein-export membrane protein SecF, Porphyromonas gingivalis	102.941	238.707	8	11.7585	3
20	PG1762	protein-export membrane protein SecD/protein-export membrane protein SecF, Porphyromonas gingivalis	102.941	105.02	6	7.94492	9
21	PG1762	protein-export membrane protein SecD/protein-export membrane protein SecF, Porphyromonas gingivalis	102.941	113.557	5	7.09746	6
12	PG1764	3-oxoacyl-(acyl-carrier-protein) synthase II, Porphyromonas gingivalis	44.4914	205	8	33.9713	9
3	PG1775	grpE protein, Porphyromonas gingivalis	21.7499	32.91	3	20.1031	35
11	PG1776	dnaJ protein, Porphyromonas gingivalis	41.0805	25.27	1	3.13316	22
4	PG1786	hypothetical protein, Porphyromonas gingivalis	32.3085	156.563	6	22.7891	10
5	PG1786	hypothetical protein, Porphyromonas gingivalis	32.3085	83.16	1	6.12245	11
10	PG1788	cysteine peptidase, putative, Porphyromonas gingivalis	47.4287	235.457	6	19.3853	4
13	PG1795	hypothetical protein, Porphyromonas gingivalis	28.8375	203.11	5	20.5128	8
11	PG1795	hypothetical protein, Porphyromonas gingivalis	28.8375	63.51	1	8.79121	14
15	PG1795	hypothetical protein, Porphyromonas gingivalis	28.8375	68.45	1	8.79121	16
4	PG1795	hypothetical protein, Porphyromonas gingivalis	28.8375	52.38	1	5.49451	22
10	PG1795	hypothetical protein, Porphyromonas gingivalis	28.8375	48.07	2	8.79121	10
14	PG1795	hypothetical protein, Porphyromonas gingivalis	28.8375	131.36	3	20.5128	13
16	PG1795	hypothetical protein, Porphyromonas gingivalis	28.8375	86.76	2	8.79121	13
17	PG1795	hypothetical protein, Porphyromonas gingivalis	28.8375	39.04	1	8.79121	14
1	PG1801	v-type ATPase, subunit E, putative, Porphyromonas gingivalis	21.9311	64.16	2	13.7755	16
2	PG1801	v-type ATPase, subunit E, putative, Porphyromonas gingivalis	21.9311	186.067	6	28.0612	10
16	PG1803	v-type ATPase, subunit A, Porphyromonas gingivalis	65.568	279.405	12	27.226	4
13	PG1804	v-type ATPase, subunit B, Porphyromonas gingivalis	48.1346	228.6	7	19.1344	6
12	PG1804	v-type ATPase, subunit B, Porphyromonas gingivalis	48.1346	373.513	13	38.2688	5
2	PG1809	2-oxoglutarate oxidoreductase, gamma subunit, Porphyromonas gingivalis	20.1006	409.179	13	42.5414	3
4	PG1810	2-oxoglutarate oxidoreductase, beta subunit, Porphyromonas gingivalis	24.8483	145.93	5	20	12
8	PG1812	2-oxoglutarate oxidoreductase, alpha subunit, Porphyromonas gingivalis	38.7147	352.897	19	29.4618	2
9	PG1812	2-oxoglutarate oxidoreductase, alpha subunit, Porphyromonas gingivalis	38.7147	269.445	13	35.1275	5
13	PG1820	cytochrome c nitrite reductase, catalytic subunit NrfA, Porphyromonas gingivalis	57.2302	26.15	1	1.40562	25
2	PG1823	hypothetical protein, Porphyromonas gingivalis	23.6712	425.021	13	48.8479	2
3	PG1823	hypothetical protein, Porphyromonas gingivalis	23.6712	96.82	3	25.8065	14
1	PG1823	hypothetical protein, Porphyromonas gingivalis	23.6712	440.7	13	48.8479	2
5	PG1834	glycogen synthase-related protein, Porphyromonas gingivalis	31.2109	28.05	2	17.3432	23
14	PG1835	hypothetical protein, Porphyromonas gingivalis	50.8919	48.38	4	15.6044	26
15	PG1835	hypothetical protein, Porphyromonas gingivalis	50.8919	89.09	9	26.8132	13
24	PG1837	hemagglutinin protein HagA, Porphyromonas gingivalis	233.243	400.253	13	8.96488	1
16	PG1844	lysine-specific cysteine proteinase, authentic frameshift, Porphyromonas gingivalis	187.7	208.05	9	8.08781	8
2	PG1844	lysine-specific cysteine proteinase, authentic frameshift, Porphyromonas gingivalis	187.7	65.19	3	3.11958	24
11	PG1844	lysine-specific cysteine proteinase, authentic frameshift, Porphyromonas gingivalis	187.7	45.51	2	2.48411	18
21	PG1844	lysine-specific cysteine proteinase, authentic frameshift, Porphyromonas gingivalis	187.7	28.68	2	2.54188	15
3	PG1844	lysine-specific cysteine proteinase, authentic frameshift, Porphyromonas gingivalis	187.7	32.31	2	0.808781	36
17	PG1844	lysine-specific cysteine proteinase, authentic frameshift, Porphyromonas gingivalis	187.7	156.86	7	7.04795	10
12	PG1886	GTP-binding protein HflX, Porphyromonas gingivalis	46.2912	34.27	3	9.85222	26
3	PG1889	hypothetical protein, Porphyromonas gingivalis	24.7848	85.5133	4	28.7671	18
4	PG1889	hypothetical protein, Porphyromonas gingivalis	24.7848	48.23	1	10.9589	24
12	PG1896	S-adenosylmethionine synthase, Porphyromonas gingivalis	47.6689	27.18	3	8.85781	28
1	PG1910	ribosomal protein L17, Porphyromonas gingivalis	18.0247	101.157	5	31.875	10
8	PG1911	DNA-directed RNA polymerase, alpha subunit, Porphyromonas gingivalis	36.7751	171.97	6	25.4545	13
3	PG1912	ribosomal protein S4, Porphyromonas gingivalis	22.9132	85.55	7	33.3333	17
2	PG1912	ribosomal protein S4, Porphyromonas gingivalis	22.9132	60.97	2	11.4428	25
5	PG1917	methionine aminopeptidase, type I, Porphyromonas gingivalis	28.3264	54.63	2	7.27969	18
1	PG1921	ribosomal protein S5, Porphyromonas gingivalis	17.8337	191.11	5	25	7
2	PG1921	ribosomal protein S5, Porphyromonas gingivalis	17.8337	98.22	2	13.9535	19
2	PG1923	ribosomal protein L6, Porphyromonas gingivalis	20.342	156.607	9	59.5628	12
3	PG1923	ribosomal protein L6, Porphyromonas gingivalis	20.342	25.39	1	5.46448	43
3	PG1926	ribosomal protein L5, Porphyromonas gingivalis	20.8703	61.85	1	8.60215	25
2	PG1926	ribosomal protein L5, Porphyromonas gingivalis	20.8703	242.82	11	46.7742	6
1	PG1926	ribosomal protein L5, Porphyromonas gingivalis	20.8703	62.1967	5	41.9355	17
3	PG1932	ribosomal protein S3, Porphyromonas gingivalis	27.537	354.45	9	26.8293	2
6	PG1935	ribosomal protein L2, Porphyromonas gingivalis	29.6989	91.09	2	10.219	15
3	PG1937	ribosomal protein L4, Porphyromonas gingivalis	23.1956	186.086	10	39.2344	5
3	PG1938	ribosomal protein L3, Porphyromonas gingivalis	21.8755	218.41	6	33.1707	4
4	PG1938	ribosomal protein L3, Porphyromonas gingivalis	21.8755	33.28	1	4.87805	28
2	PG1938	ribosomal protein L3, Porphyromonas gingivalis	21.8755	56.23	2	10.7317	26
19	PG1940	translation elongation factor G, Porphyromonas gingivalis	78.2123	84.7167	7	17.5389	18
18	PG1940	translation elongation factor G, Porphyromonas gingivalis	78.2123	364.365	18	34.2291	8
23	PG1940	translation elongation factor G, Porphyromonas gingivalis	78.2123	48.59	2	4.38472	7
22	PG1940	translation elongation factor G, Porphyromonas gingivalis	78.2123	33.55	2	4.10184	9
1	PG1941	ribosomal protein S7, Porphyromonas gingivalis	18.0866	253.68	6	46.2025	4
14	PG1948	hypothetical protein, Porphyromonas gingivalis	51.5393	77.15	4	13.9535	22
13	PG1948	hypothetical protein, Porphyromonas gingivalis	51.5393	358.38	9	23.6786	5
7	PG1949	malate dehydrogenase, Porphyromonas gingivalis	36.1634	71.91	2	6.28743	21
6	PG1969	hypothetical protein, Porphyromonas gingivalis	33.2954	32.4	1	6.66667	30
11	PG1975	hemagglutinin protein HagC, Porphyromonas gingivalis	39.3015	53.86	2	7.71429	15
1	PG1978	hypothetical protein, Porphyromonas gingivalis	22.2123	135.483	4	26.9608	9
19	PG2008	hypothetical protein, Porphyromonas gingivalis	92.6858	222.73	10	21.4886	10
8	PG2017	hypothetical protein, Porphyromonas gingivalis	38.1041	63.97	2	7.98817	25
2	PG2024	arginine-specific protease ArgI polyprotein, Porphyromonas gingivalis	185.556	93.3667	6	3.10668	20
3	PG2024	arginine-specific protease ArgI polyprotein, Porphyromonas gingivalis	185.556	185.024	10	5.68581	6
4	PG2024	arginine-specific protease ArgI polyprotein, Porphyromonas gingivalis	185.556	29.23	1	0.644783	30
20	PG2029	hypothetical protein, Porphyromonas gingivalis	97.7035	62.1667	3	4.77299	10
19	PG2029	hypothetical protein, Porphyromonas gingivalis	97.7035	748.567	30	34.2258	3
3	PG2054	lipoprotein PG3, Porphyromonas gingivalis	22.6166	155	4	19.2825	8
2	PG2054	lipoprotein PG3, Porphyromonas gingivalis	22.6166	428.33	12	26.4574	1
7	PG2055	dihydroorotate dehydrogenase family protein, Porphyromonas gingivalis	35.7964	370.986	10	34.3558	4
6	PG2055	dihydroorotate dehydrogenase family protein, Porphyromonas gingivalis	35.7964	193.074	10	33.7423	5
9	PG2066	hypothetical protein, Porphyromonas gingivalis	39.904	44.36	1	3.9886	17
24	PG2082	POT family protein, Porphyromonas gingivalis	56.7084	27.35	1	1.75439	10
23	PG2082	POT family protein, Porphyromonas gingivalis	56.7084	69.59	3	5.26316	5
7	PG2085	tryptophanyl-tRNA synthetase, Porphyromonas gingivalis	36.9459	26.33	1	3.97554	29
9	PG2088	peptide methionine sulfoxide reductase, Porphyromonas gingivalis	39.6095	63.83	1	6.81818	15
14	PG2100	immunoreactive 63 kDa antigen PG102, Porphyromonas gingivalis	63.0944	173.75	8	14.6209	10
3	PG2100	immunoreactive 63 kDa antigen PG102, Porphyromonas gingivalis	63.0944	42.84	2	3.2491	30
7	PG2101	hypothetical protein, Porphyromonas gingivalis	36.8348	114.05	6	16.6163	16
3	PG2101	hypothetical protein, Porphyromonas gingivalis	36.8348	74.93	4	11.1782	22
8	PG2102	immunoreactive 61 kDa antigen PG91, Porphyromonas gingivalis	61.0898	26.23	1	4.25926	30
15	PG2102	immunoreactive 61 kDa antigen PG91, Porphyromonas gingivalis	61.0898	499.703	18	38.3333	4
17	PG2102	immunoreactive 61 kDa antigen PG91, Porphyromonas gingivalis	61.0898	528.513	16	29.0741	2
16	PG2102	immunoreactive 61 kDa antigen PG91, Porphyromonas gingivalis	61.0898	569.223	18	33.3333	2
20	PG2102	immunoreactive 61 kDa antigen PG91, Porphyromonas gingivalis	61.0898	55.1	1	5	11
19	PG2102	immunoreactive 61 kDa antigen PG91, Porphyromonas gingivalis	61.0898	30.18	3	8.51852	24
18	PG2102	immunoreactive 61 kDa antigen PG91, Porphyromonas gingivalis	61.0898	456.23	14	35	7
21	PG2102	immunoreactive 61 kDa antigen PG91, Porphyromonas gingivalis	61.0898	45.78	2	9.07407	13
14	PG2102	immunoreactive 61 kDa antigen PG91, Porphyromonas gingivalis	61.0898	696.634	26	48.7037	2
1	PG2105	hypothetical protein, Porphyromonas gingivalis	18.6215	82.6	6	33.7349	13
3	PG2106	hypothetical protein, Porphyromonas gingivalis	24.2429	160.6	4	22.9075	7
1	PG2106	hypothetical protein, Porphyromonas gingivalis	24.2429	87.81	3	18.0617	12
2	PG2106	hypothetical protein, Porphyromonas gingivalis	24.2429	271.033	8	34.3612	4
3	PG2112	hypothetical protein, Porphyromonas gingivalis	41.1395	31.35	1	3.51351	39
2	PG2117	ribosomal protein S16, Porphyromonas gingivalis	20.6567	121.373	3	23.9583	17
3	PG2117	ribosomal protein S16, Porphyromonas gingivalis	20.6567	86.52	2	18.2292	16
7	PG2124	glyceraldehyde 3-phosphate dehydrogenase, Porphyromonas gingivalis	35.9924	37.81	2	8.63095	25
9	PG2132	fimbrilin, Porphyromonas gingivalis	41.2207	66.89	1	5.15464	14
2	PG2149	hypothetical protein, Porphyromonas gingivalis	26.6661	36.54	1	4.16667	30
8	PG2157	glutamine cyclotransferase-related protein, Porphyromonas gingivalis	36.3566	125.58	4	15.9159	15
7	PG2157	glutamine cyclotransferase-related protein, Porphyromonas gingivalis	36.3566	157.39	4	15.6156	10
1	PG2164	peptidyl-prolyl cis-trans isomerase, FKBP-type, Porphyromonas gingivalis	21.0388	99.26	8	52.4324	11
14	PG2167	immunoreactive 53 kDa antigen PG123, Porphyromonas gingivalis	53.4909	115.36	5	13.3612	16
13	PG2167	immunoreactive 53 kDa antigen PG123, Porphyromonas gingivalis	53.4909	1056.84	34	46.1378	1
2	PG2168	hypothetical protein, Porphyromonas gingivalis	21.1858	130.483	3	25.9259	15
1	PG2168	hypothetical protein, Porphyromonas gingivalis	21.1858	399.263	12	48.1481	3
4	PG2168	hypothetical protein, Porphyromonas gingivalis	21.1858	65.81	1	6.87831	21
3	PG2172	hypothetical protein, Porphyromonas gingivalis	26.6298	140.87	4	25	10
6	PG2173	outer membrane lipoprotein Omp28, Porphyromonas gingivalis	32.3966	375.226	12	33.4483	2
16	PG2174	hypothetical protein, Porphyromonas gingivalis	65.4357	72.77	1	2.40964	14
15	PG2174	hypothetical protein, Porphyromonas gingivalis	65.4357	276.852	12	25.8176	5
14	PG2174	hypothetical protein, Porphyromonas gingivalis	65.4357	104.81	7	13.9415	17
11	PG2177	NADH:ubiquinone oxidoreductase, Na translocating, F subunit, Porphyromonas gingivalis	46.3832	103.85	6	17.9612	9
4	PG2180	NADH:ubiquinone oxidoreductase, Na translocating, C subunit, Porphyromonas gingivalis	26.8607	74.28	2	13.1148	17
13	PG2182	NADH:ubiquinone oxidoreductase, Na translocating, A subunit, Porphyromonas gingivalis	49.7937	393.583	15	32.5942	3
3	PG2197	conserved hypothetical protein, Porphyromonas gingivalis	28.802	85.17	2	9.0566	19
18	PG2200	TPR domain protein, Porphyromonas gingivalis	78.6676	49.49	2	3.74101	21
3	PG2201	polypeptide deformylase, Porphyromonas gingivalis	21.5413	58.2333	3	25.9259	26
2	PG2201	polypeptide deformylase, Porphyromonas gingivalis	21.5413	35.29	1	10.0529	32
23	PG2204	hypothetical protein, Porphyromonas gingivalis	214.137	34.34	2	1.83438	9
8	PG2207	conserved domain protein, Porphyromonas gingivalis	38.3959	98.15	4	12.6844	18
15	PG2216	hypothetical protein, Porphyromonas gingivalis	61.3167	34.77	1	4.6875	23
16	PG2216	hypothetical protein, Porphyromonas gingivalis	61.3167	31.98	4	14.4097	24
17	PG2216	hypothetical protein, Porphyromonas gingivalis	61.3167	31.25	2	8.85417	17
