# Supplementary material for: Porphyromonas gingivalis Type IX Secretion Substrates Are Cleaved and Modified by a Sortase-Like Mechanism
Source: PLoS Pathog. 2015 Sep 4;11(9):e1005152. doi: 10.1371/journal.ppat.1005152 (PMC4560394; doi:10.1371/journal.ppat.1005152)
Supplement: S2 Table — (XLSX) [file ppat.1005152.s011.xlsx]

## Sheet: Wild Type CCF
Gel Band	Accession	Name	MW [kDa]	Mascot Score	Peptides	Sequence Coverage [%]	Rank
16	PG0026	hypothetical protein, Porphyromonas gingivalis	124.423	78.74	9	9.88424	5
7	PG0027	hypothetical protein, Porphyromonas gingivalis	43.2396	290.18	14	44.757	1
9	PG0042	serine hydroxymethyltransferase, Porphyromonas gingivalis	46.6437	123.937	4	14.554	2
2	PG0090	Dps family protein, Porphyromonas gingivalis	17.8533	33.66	2	18.8679	5
14	PG0158	competence protein F-related protein, Porphyromonas gingivalis	27.4404	25.92	1	6.91057	8
16	PG0185	ragA protein, Porphyromonas gingivalis	112.361	522.493	32	37.3648	1
11	PG0186	lipoprotein RagB, Porphyromonas gingivalis	56.4345	268.286	18	45.9082	1
12	PG0196	peptidase, M16 family, Porphyromonas gingivalis	105.587	104.45	8	9.24548	5
16	PG0196	peptidase, M16 family, Porphyromonas gingivalis	105.587	505.383	24	34.8565	2
14	PG0232	zinc carboxypeptidase, putative, Porphyromonas gingivalis	91.4608	51.5667	3	6.33374	4
15	PG0232	zinc carboxypeptidase, putative, Porphyromonas gingivalis	91.4608	138.094	11	16.9306	2
1	PG0275	thioredoxin, Porphyromonas gingivalis	18.7976	46.81	3	29.5858	6
1	PG0319	hypothetical protein, Porphyromonas gingivalis	15.3571	192.764	12	61.2676	2
15	PG0324	histidine ammonia-lyase, Porphyromonas gingivalis	54.8183	28.22	1	1.81087	8
2	PG0324	histidine ammonia-lyase, Porphyromonas gingivalis	54.8183	40.72	1	1.81087	4
17	PG0324	histidine ammonia-lyase, Porphyromonas gingivalis	54.8183	28.03	1	1.81087	3
3	PG0394	DNA-directed RNA polymerase, beta subunit, Porphyromonas gingivalis	142.252	25.71	1	0.866824	2
16	PG0394	DNA-directed RNA polymerase, beta subunit, Porphyromonas gingivalis	142.252	28.23	2	1.57604	8
16	PG0410	hypothetical protein, Porphyromonas gingivalis	143.947	77.16	9	8.88717	6
10	PG0449	TPR domain protein, Porphyromonas gingivalis	52.1008	277.247	22	51.9565	1
14	PG0491	conserved hypothetical protein, Porphyromonas gingivalis	80.0565	29.47	3	5.61798	7
13	PG0506	arginine-specific cysteine proteinase, Porphyromonas gingivalis	80.9161	134.977	10	12.5	2
14	PG0506	arginine-specific cysteine proteinase, Porphyromonas gingivalis	80.9161	97.79	8	16.8478	2
12	PG0506	arginine-specific cysteine proteinase, Porphyromonas gingivalis	80.9161	48.68	5	6.92935	9
12	PG0520	chaperonin, 60 kDa, Porphyromonas gingivalis	58.0571	192.83	12	22.0183	1
15	PG0553	extracellular protease, putative, Porphyromonas gingivalis	102.439	81.04	9	13.1915	4
11	PG0616	thioredoxin, putative, Porphyromonas gingivalis	37.5624	59.25	3	13.3721	6
4	PG0616	thioredoxin, putative, Porphyromonas gingivalis	37.5624	29.72	2	8.13953	2
12	PG0616	thioredoxin, putative, Porphyromonas gingivalis	37.5624	27.74	1	4.06977	11
6	PG0654	hypothetical protein, Porphyromonas gingivalis	44.8377	28.59	2	6.92308	7
5	PG0669	heme-binding protein FetB, Porphyromonas gingivalis	32.6045	406.55	17	41.9795	1
6	PG0669	heme-binding protein FetB, Porphyromonas gingivalis	32.6045	47.45	1	4.77816	3
4	PG0669	heme-binding protein FetB, Porphyromonas gingivalis	32.6045	33.8	1	4.77816	1
9	PG0685	ABC transporter, ATP-binding protein, Porphyromonas gingivalis	23.8816	26.4	2	6.39269	7
11	PG0687	succinate-semialdehyde dehydrogenase, Porphyromonas gingivalis	48.2906	78.03	3	5.76497	3
10	PG0687	succinate-semialdehyde dehydrogenase, Porphyromonas gingivalis	48.2906	73.64	4	11.5299	4
8	PG0689	NAD-dependent 4-hydroxybutyrate dehydrogenase, Porphyromonas gingivalis	42.0315	25.9	1	5.12129	6
11	PG0692	4-hydroxybutyryl-CoA dehydratase, Porphyromonas gingivalis	53.9996	67.0243	13	32.9218	5
15	PG0694	immunoreactive 42 kDa antigen PG33, Porphyromonas gingivalis	42.4252	42.08	4	4.47368	5
5	PG0709	peptidyl-prolyl cis-trans isomerase FkpA, FKBP-type, Porphyromonas gingivalis	27.9126	80.58	4	14.6245	2
16	PG0826	transcriptional regulator, AraC family, Porphyromonas gingivalis	32.3448	29.77	1	2.83688	7
10	PG0861	helicase, SNF2/RAD54 family, Porphyromonas gingivalis	133.395	25.61	3	1.55172	7
15	PG1004	prolyl oligopeptidase family protein, Porphyromonas gingivalis	85.9347	32.39	11	18.9723	6
14	PG1004	prolyl oligopeptidase family protein, Porphyromonas gingivalis	85.9347	453.435	31	44.5323	1
8	PG1076	acyl-CoA dehydrogenase, short-chain specific, Porphyromonas gingivalis	41.884	25.32	3	10.5541	7
15	PG1189	hypothetical protein, Porphyromonas gingivalis	72.824	30.46	1	1.27796	7
13	PG1208	dnaK protein, Porphyromonas gingivalis	68.9314	74.95	5	10.1562	3
8	PG1208	dnaK protein, Porphyromonas gingivalis	68.9314	67.79	2	4.0625	3
10	PG1232	glutamate dehydrogenase, NAD-specific, Porphyromonas gingivalis	49.1672	239.365	19	46.2921	2
7	PG1278	phosphoserine aminotransferase, Porphyromonas gingivalis	40.1486	129.633	9	36.3889	2
6	PG1278	phosphoserine aminotransferase, Porphyromonas gingivalis	40.1486	32.97	4	18.3333	6
10	PG1280	conserved hypothetical protein, Porphyromonas gingivalis	47.403	29.59	3	12.0482	6
1	PG1341	hypothetical protein, Porphyromonas gingivalis	20.7577	65.35	3	23.913	5
9	PG1374	immunoreactive 47 kDa antigen PG97, Porphyromonas gingivalis	47.1201	26.23	3	7.94393	8
12	PG1374	immunoreactive 47 kDa antigen PG97, Porphyromonas gingivalis	47.1201	31.26	3	6.07477	10
9	PG1385	TPR domain protein, Porphyromonas gingivalis	45.7809	610.125	24	43.25	1
13	PG1424	peptidylarginine deiminase, Porphyromonas gingivalis	61.6905	167.24	9	20.1439	1
10	PG1424	peptidylarginine deiminase, Porphyromonas gingivalis	61.6905	46.36	8	22.3022	5
12	PG1424	peptidylarginine deiminase, Porphyromonas gingivalis	61.6905	84.4533	6	16.1871	6
14	PG1424	peptidylarginine deiminase, Porphyromonas gingivalis	61.6905	40.16	4	11.1511	6
1	PG1634	hypothetical protein, Porphyromonas gingivalis	15.723	87.4167	6	38.2979	4
9	PG1676	phosphoenolpyruvate carboxykinase (ATP), Porphyromonas gingivalis	59.3552	52.17	2	4.6729	6
12	PG1676	phosphoenolpyruvate carboxykinase (ATP), Porphyromonas gingivalis	59.3552	137.11	9	22.4299	3
2	PG1729	thiol peroxidase, Porphyromonas gingivalis	19.176	99.47	4	22.3464	1
6	PG1755	fructose-bisphosphate aldolase, class I, Porphyromonas gingivalis	32.9659	61.44	7	26.6212	2
8	PG1788	cysteine peptidase, putative, Porphyromonas gingivalis	47.4287	45.14	2	7.32861	4
8	PG1795	hypothetical protein, Porphyromonas gingivalis	28.8375	36.75	1	8.79121	5
13	PG1811	hypothetical protein, Porphyromonas gingivalis	3.2566	25.01	1	70	7
2	PG1823	hypothetical protein, Porphyromonas gingivalis	23.6712	52.9733	4	24.424	2
5	PG1835	hypothetical protein, Porphyromonas gingivalis	50.8919	25.48	3	8.35165	5
12	PG1835	hypothetical protein, Porphyromonas gingivalis	50.8919	151.479	8	26.8132	2
8	PG1844	lysine-specific cysteine proteinase, authentic frameshift, Porphyromonas gingivalis	187.7	82.29	5	4.39053	1
11	PG1844	lysine-specific cysteine proteinase, authentic frameshift, Porphyromonas gingivalis	187.7	191.65	17	11.2074	2
14	PG1844	lysine-specific cysteine proteinase, authentic frameshift, Porphyromonas gingivalis	187.7	48.26	8	7.27903	5
12	PG1844	lysine-specific cysteine proteinase, authentic frameshift, Porphyromonas gingivalis	187.7	112.436	10	8.20335	4
17	PG1844	lysine-specific cysteine proteinase, authentic frameshift, Porphyromonas gingivalis	187.7	233.41	12	8.89659	1
13	PG1844	lysine-specific cysteine proteinase, authentic frameshift, Porphyromonas gingivalis	187.7	55.4	5	5.77701	5
16	PG1844	lysine-specific cysteine proteinase, authentic frameshift, Porphyromonas gingivalis	187.7	93.21	12	9.87868	4
15	PG1844	lysine-specific cysteine proteinase, authentic frameshift, Porphyromonas gingivalis	187.7	153.841	17	13.3449	1
9	PG1844	lysine-specific cysteine proteinase, authentic frameshift, Porphyromonas gingivalis	187.7	67.53	3	2.94627	5
11	PG1881	hypothetical protein, Porphyromonas gingivalis	52.7409	37.28	3	6.66667	7
13	PG2024	arginine-specific protease ArgI polyprotein, Porphyromonas gingivalis	185.556	56.44	8	4.2204	4
12	PG2024	arginine-specific protease ArgI polyprotein, Porphyromonas gingivalis	185.556	66.21	5	3.10668	7
14	PG2024	arginine-specific protease ArgI polyprotein, Porphyromonas gingivalis	185.556	73.31	6	5.33411	3
11	PG2024	arginine-specific protease ArgI polyprotein, Porphyromonas gingivalis	185.556	75.51	9	7.85463	4
7	PG2024	arginine-specific protease ArgI polyprotein, Porphyromonas gingivalis	185.556	48.07	5	3.81008	4
17	PG2024	arginine-specific protease ArgI polyprotein, Porphyromonas gingivalis	185.556	178.113	14	12.075	2
16	PG2024	arginine-specific protease ArgI polyprotein, Porphyromonas gingivalis	185.556	153.81	17	13.0129	3
8	PG2024	arginine-specific protease ArgI polyprotein, Porphyromonas gingivalis	185.556	67.86	6	3.75147	2
15	PG2024	arginine-specific protease ArgI polyprotein, Porphyromonas gingivalis	185.556	83.64	13	9.96483	3
10	PG2024	arginine-specific protease ArgI polyprotein, Porphyromonas gingivalis	185.556	149.593	15	9.4959	3
9	PG2024	arginine-specific protease ArgI polyprotein, Porphyromonas gingivalis	185.556	68.4833	6	4.10317	4
12	PG2102	immunoreactive 61 kDa antigen PG91, Porphyromonas gingivalis	61.0898	48.81	5	19.6296	8
13	PG2102	immunoreactive 61 kDa antigen PG91, Porphyromonas gingivalis	61.0898	30.88	5	12.4074	6
2	PG2106	hypothetical protein, Porphyromonas gingivalis	24.2429	44.1	5	35.2423	3
3	PG2106	hypothetical protein, Porphyromonas gingivalis	24.2429	135.58	8	43.6123	1
1	PG2106	hypothetical protein, Porphyromonas gingivalis	24.2429	106.17	7	51.9824	3
6	PG2124	glyceraldehyde 3-phosphate dehydrogenase, Porphyromonas gingivalis	35.9924	46.3033	6	25.8929	4
7	PG2124	glyceraldehyde 3-phosphate dehydrogenase, Porphyromonas gingivalis	35.9924	44.03	3	10.119	5
5	PG2155	hypothetical protein, Porphyromonas gingivalis	33.4432	41.25	4	22.2973	3
6	PG2155	hypothetical protein, Porphyromonas gingivalis	33.4432	72.3	5	29.7297	1
6	PG2157	glutamine cyclotransferase-related protein, Porphyromonas gingivalis	36.3566	40.34	2	8.10811	5
5	PG2173	outer membrane lipoprotein Omp28, Porphyromonas gingivalis	32.3966	33.51	3	12.4138	4
1	PG2175	conserved hypothetical protein, Porphyromonas gingivalis	17.7022	193.99	6	41.875	1

## Sheet: W50ABK CCF
Gel Band	Accession	Name	MW [kDa]	Mascot Score	Peptides	Sequence Coverage [%]	Rank
20	PG0026	hypothetical protein, Porphyromonas gingivalis	124.423	126.593	10	13.8914	2
8	PG0027	hypothetical protein, Porphyromonas gingivalis	43.2396	621.683	24	48.8491	2
11	PG0042	serine hydroxymethyltransferase, Porphyromonas gingivalis	46.6437	176.941	7	18.0751	7
17	PG0045	heat shock protein HtpG, Porphyromonas gingivalis	78.1709	60.0633	6	9.94152	6
3	PG0167	ribosomal protein L25, Porphyromonas gingivalis	20.9844	96.66	7	59.8958	4
19	PG0185	ragA protein, Porphyromonas gingivalis	112.361	670.221	40	40.708	2
20	PG0185	ragA protein, Porphyromonas gingivalis	112.361	40.62	1	1.3766	5
11	PG0186	lipoprotein RagB, Porphyromonas gingivalis	56.4345	27.97	3	8.58283	17
13	PG0186	lipoprotein RagB, Porphyromonas gingivalis	56.4345	204.542	14	38.1238	1
12	PG0186	lipoprotein RagB, Porphyromonas gingivalis	56.4345	64.5	8	25.5489	5
4	PG0186	lipoprotein RagB, Porphyromonas gingivalis	56.4345	36.58	3	5.98802	12
1	PG0193	cationic outer membrane protein OmpH, Porphyromonas gingivalis	18.7978	53.36	3	19.0184	6
19	PG0196	peptidase, M16 family, Porphyromonas gingivalis	105.587	951.204	43	48.034	1
18	PG0232	zinc carboxypeptidase, putative, Porphyromonas gingivalis	91.4608	79.86	6	13.5201	3
17	PG0232	zinc carboxypeptidase, putative, Porphyromonas gingivalis	91.4608	464.641	31	40.3167	2
16	PG0232	zinc carboxypeptidase, putative, Porphyromonas gingivalis	91.4608	792.15	47	36.0536	1
19	PG0232	zinc carboxypeptidase, putative, Porphyromonas gingivalis	91.4608	152.904	13	20.0974	3
20	PG0232	zinc carboxypeptidase, putative, Porphyromonas gingivalis	91.4608	26.73	1	2.43605	9
14	PG0236	hypothetical protein, Porphyromonas gingivalis	55.6355	58.9833	6	14.2292	6
15	PG0249	oxaloacetate decarboxylase, putative, Porphyromonas gingivalis	69.7009	36.27	3	5.81583	2
1	PG0275	thioredoxin, Porphyromonas gingivalis	18.7976	44.65	2	12.426	7
1	PG0319	hypothetical protein, Porphyromonas gingivalis	15.3571	246.438	13	61.2676	1
14	PG0324	histidine ammonia-lyase, Porphyromonas gingivalis	54.8183	28.3	1	1.81087	9
8	PG0324	histidine ammonia-lyase, Porphyromonas gingivalis	54.8183	35.51	3	8.2495	12
16	PG0324	histidine ammonia-lyase, Porphyromonas gingivalis	54.8183	36.11	2	4.42656	10
9	PG0324	histidine ammonia-lyase, Porphyromonas gingivalis	54.8183	25.96	1	1.81087	12
15	PG0324	histidine ammonia-lyase, Porphyromonas gingivalis	54.8183	35.75	3	5.6338	3
20	PG0324	histidine ammonia-lyase, Porphyromonas gingivalis	54.8183	33.45	2	4.42656	7
21	PG0324	histidine ammonia-lyase, Porphyromonas gingivalis	54.8183	35.88	1	1.81087	3
6	PG0329	formiminotransferase-cyclodeaminase-related protein, Porphyromonas gingivalis	33.174	56.1	2	6	9
9	PG0350	internalin-related protein, Porphyromonas gingivalis	52.6463	36.13	2	5.3719	9
12	PG0350	internalin-related protein, Porphyromonas gingivalis	52.6463	47.02	2	3.71901	9
11	PG0350	internalin-related protein, Porphyromonas gingivalis	52.6463	366.046	14	37.8099	3
10	PG0350	internalin-related protein, Porphyromonas gingivalis	52.6463	575.615	21	37.6033	2
5	PG0378	translation elongation factor Ts, Porphyromonas gingivalis	30.1114	33.81	7	31.7518	5
21	PG0380	excinuclease ABC, B subunit, Porphyromonas gingivalis	76.4432	25.09	1	2.21239	4
11	PG0387	translation elongation factor Tu, Porphyromonas gingivalis	43.6712	163.013	9	24.0506	8
10	PG0387	translation elongation factor Tu, Porphyromonas gingivalis	43.6712	427.505	23	51.3924	3
4	PG0391	ribosomal protein L1, Porphyromonas gingivalis	24.9524	30.76	2	11.2069	13
5	PG0409	hypothetical protein, Porphyromonas gingivalis	29.5874	27.98	1	4.7619	7
20	PG0410	hypothetical protein, Porphyromonas gingivalis	143.947	379.877	24	21.7156	1
18	PG0411	hemagglutinin, putative, Porphyromonas gingivalis	103.568	420.613	21	23.7838	2
17	PG0411	hemagglutinin, putative, Porphyromonas gingivalis	103.568	282.38	17	20.973	3
16	PG0411	hemagglutinin, putative, Porphyromonas gingivalis	103.568	56.17	3	5.18919	8
19	PG0411	hemagglutinin, putative, Porphyromonas gingivalis	103.568	31.87	2	4.64865	6
11	PG0449	TPR domain protein, Porphyromonas gingivalis	52.1008	487.83	36	57.1739	2
12	PG0449	TPR domain protein, Porphyromonas gingivalis	52.1008	556.867	27	45.2174	2
13	PG0449	TPR domain protein, Porphyromonas gingivalis	52.1008	56.42	3	10.4348	6
4	PG0491	conserved hypothetical protein, Porphyromonas gingivalis	80.0565	25.82	2	3.23034	15
16	PG0491	conserved hypothetical protein, Porphyromonas gingivalis	80.0565	201.16	7	13.4831	4
10	PG0495	hypothetical protein, Porphyromonas gingivalis	53.874	125.31	10	27.2921	6
14	PG0520	chaperonin, 60 kDa, Porphyromonas gingivalis	58.0571	232.628	18	40.5505	2
13	PG0537	aminoacyl-histidine dipeptidase, Porphyromonas gingivalis	54.1874	69.5467	5	12.963	4
20	PG0548	pyruvate ferredoxin/flavodoxin oxidoreductase family protein, Porphyromonas gingivalis	131.839	78.83	12	12.2381	3
18	PG0553	extracellular protease, putative, Porphyromonas gingivalis	102.439	1725.69	68	54.5745	1
19	PG0553	extracellular protease, putative, Porphyromonas gingivalis	102.439	92.15	7	12.1277	4
20	PG0553	extracellular protease, putative, Porphyromonas gingivalis	102.439	30.39	3	5.85106	8
10	PG0593	HtrA protein, Porphyromonas gingivalis	52.7442	60.9833	4	13.6546	9
3	PG0597	ribosomal protein L9, Porphyromonas gingivalis	19.4505	27.79	2	13.4078	12
6	PG0611	hypothetical protein, Porphyromonas gingivalis	35.632	191.717	8	32.9114	2
3	PG0611	hypothetical protein, Porphyromonas gingivalis	35.632	52.49	3	14.8734	8
4	PG0613	hypothetical protein, Porphyromonas gingivalis	25.4097	94.56	3	18.3406	3
5	PG0616	thioredoxin, putative, Porphyromonas gingivalis	37.5624	578.479	26	45.9302	1
7	PG0616	thioredoxin, putative, Porphyromonas gingivalis	37.5624	41.5	5	24.4186	9
6	PG0616	thioredoxin, putative, Porphyromonas gingivalis	37.5624	72.22	9	30.814	5
6	PG0626	hypothetical protein, Porphyromonas gingivalis	32.5261	69.45	1	3.47222	6
9	PG0654	hypothetical protein, Porphyromonas gingivalis	44.8377	38.16	4	13.0769	8
11	PG0654	hypothetical protein, Porphyromonas gingivalis	44.8377	43.75	4	10	14
7	PG0654	hypothetical protein, Porphyromonas gingivalis	44.8377	132.72	8	10.5128	5
8	PG0654	hypothetical protein, Porphyromonas gingivalis	44.8377	188.514	9	17.4359	5
5	PG0669	heme-binding protein FetB, Porphyromonas gingivalis	32.6045	251.416	11	39.5904	2
12	PG0687	succinate-semialdehyde dehydrogenase, Porphyromonas gingivalis	48.2906	75.41	5	12.1951	4
11	PG0687	succinate-semialdehyde dehydrogenase, Porphyromonas gingivalis	48.2906	29.31	1	1.55211	16
9	PG0689	NAD-dependent 4-hydroxybutyrate dehydrogenase, Porphyromonas gingivalis	42.0315	54.17	2	9.43396	4
13	PG0692	4-hydroxybutyryl-CoA dehydratase, Porphyromonas gingivalis	53.9996	59.74	5	13.3745	5
7	PG0698	hypothetical protein, Porphyromonas gingivalis	37.7432	34.56	3	10.0917	10
8	PG0717	hypothetical protein, Porphyromonas gingivalis	41.7224	118.53	7	26.4305	7
16	PG0724	prolyl oligopeptidase family protein, Porphyromonas gingivalis	73.6963	92.9	6	12.3457	6
17	PG0766	polyribonucleotide nucleotidyltransferase, Porphyromonas gingivalis	82.2058	105.197	12	21.5343	5
2	PG0826	transcriptional regulator, AraC family, Porphyromonas gingivalis	32.3448	35.73	1	2.83688	7
15	PG0826	transcriptional regulator, AraC family, Porphyromonas gingivalis	32.3448	25.24	2	9.57447	4
14	PG0890	alkaline phosphatase, putative, Porphyromonas gingivalis	62.5557	103.85	7	19.1829	4
18	PG1004	prolyl oligopeptidase family protein, Porphyromonas gingivalis	85.9347	35.59	3	4.61133	5
17	PG1004	prolyl oligopeptidase family protein, Porphyromonas gingivalis	85.9347	845.26	44	56.7852	1
19	PG1017	pyruvate phosphate dikinase, Porphyromonas gingivalis	100.421	75.5433	6	8.59031	5
8	PG1030	hypothetical protein, Porphyromonas gingivalis	50.0875	200.59	8	23.991	4
18	PG1030	hypothetical protein, Porphyromonas gingivalis	50.0875	46.97	1	2.69058	4
7	PG1030	hypothetical protein, Porphyromonas gingivalis	50.0875	247.146	11	32.0628	3
6	PG1068	conserved hypothetical protein, Porphyromonas gingivalis	30.1221	34.56	3	16.1172	11
9	PG1069	alcohol dehydrogenase, zinc-containing, putative, Porphyromonas gingivalis	37.1823	32.17	6	23.6311	10
9	PG1076	acyl-CoA dehydrogenase, short-chain specific, Porphyromonas gingivalis	41.884	55.3733	7	25.5937	3
8	PG1078	electron transfer flavoprotein, alpha subunit, Porphyromonas gingivalis	36.7803	91.3	5	19.7015	8
7	PG1082	phosphotransacetylase, Porphyromonas gingivalis	35.761	50.85	9	34.2262	8
2	PG1119	flavodoxin, putative, Porphyromonas gingivalis	20.4029	121.85	7	27.4194	3
7	PG1134	thioredoxin reductase, Porphyromonas gingivalis	33.4378	28.44	1	7.02875	14
16	PG1208	dnaK protein, Porphyromonas gingivalis	68.9314	173.951	13	21.7188	5
4	PG1226	peptidyl-prolyl cis-trans isomerase, cyclophilin-type, Porphyromonas gingivalis	26.6397	46.15	4	20.9402	10
12	PG1232	glutamate dehydrogenase, NAD-specific, Porphyromonas gingivalis	49.1672	49.89	5	12.1348	8
11	PG1232	glutamate dehydrogenase, NAD-specific, Porphyromonas gingivalis	49.1672	97.6011	13	28.0899	9
4	PG1239	3-oxoacyl-(acyl-carrier-protein) reductase, Porphyromonas gingivalis	26.0183	62.9	3	24.1935	5
18	PG1260	anaerobic ribonucleoside-triphosphate reductase, putative, Porphyromonas gingivalis	89.7461	29.53	2	3.38346	6
8	PG1278	phosphoserine aminotransferase, Porphyromonas gingivalis	40.1486	165.68	11	48.6111	6
6	PG1279	D-isomer specific 2-hydroxyacid dehydrogenase family protein, Porphyromonas gingivalis	33.2802	88.9789	13	41.8301	4
11	PG1280	conserved hypothetical protein, Porphyromonas gingivalis	47.403	181.86	5	16.1446	6
8	PG1290	branched-chain amino acid aminotransferase, Porphyromonas gingivalis	37.797	49.63	4	7.9646	10
16	PG1297	ribosomal protein S1, Porphyromonas gingivalis	67.4241	261.037	15	31.3856	3
14	PG1313	conserved domain protein, Porphyromonas gingivalis	62.5817	42.6	3	6.34058	7
11	PG1327	aminotransferase, putative, Porphyromonas gingivalis	49.2587	61.5	5	14.2202	11
16	PG1328	CoA ligase family protein, Porphyromonas gingivalis	72.5628	71.9833	6	16.3504	7
1	PG1341	hypothetical protein, Porphyromonas gingivalis	20.7577	60.29	3	13.587	5
11	PG1374	immunoreactive 47 kDa antigen PG97, Porphyromonas gingivalis	47.1201	295.611	15	46.2617	4
7	PG1374	immunoreactive 47 kDa antigen PG97, Porphyromonas gingivalis	47.1201	412.001	17	40.6542	1
8	PG1374	immunoreactive 47 kDa antigen PG97, Porphyromonas gingivalis	47.1201	632.541	18	38.0841	1
9	PG1374	immunoreactive 47 kDa antigen PG97, Porphyromonas gingivalis	47.1201	122.829	10	32.7103	1
10	PG1374	immunoreactive 47 kDa antigen PG97, Porphyromonas gingivalis	47.1201	104.373	10	34.1121	8
10	PG1385	TPR domain protein, Porphyromonas gingivalis	45.7809	1041.58	38	46.5	1
12	PG1401	beta-eliminating lyase, Porphyromonas gingivalis	52.4175	52.3	6	11.7647	7
13	PG1424	peptidylarginine deiminase, Porphyromonas gingivalis	61.6905	127.907	21	42.0863	3
11	PG1424	peptidylarginine deiminase, Porphyromonas gingivalis	61.6905	222.602	14	31.295	5
12	PG1424	peptidylarginine deiminase, Porphyromonas gingivalis	61.6905	2112.18	92	55.3957	1
14	PG1424	peptidylarginine deiminase, Porphyromonas gingivalis	61.6905	82.5033	8	27.6978	5
1	PG1424	peptidylarginine deiminase, Porphyromonas gingivalis	61.6905	25.91	1	2.8777	10
15	PG1424	peptidylarginine deiminase, Porphyromonas gingivalis	61.6905	63.67	2	7.91367	1
17	PG1427	thiol protease/hemagglutinin PrtT precursor, putative, Porphyromonas gingivalis	93.0692	30.36	4	5.10083	7
16	PG1427	thiol protease/hemagglutinin PrtT precursor, putative, Porphyromonas gingivalis	93.0692	405.817	21	27.1649	2
4	PG1492	hypothetical protein, Porphyromonas gingivalis	27.0662	60.57	5	22.6891	6
3	PG1545	superoxide dismutase, Fe-Mn, Porphyromonas gingivalis	21.4879	39.75	4	35.0785	10
9	PG1559	glycine cleavage system T protein, Porphyromonas gingivalis	40.0389	49.27	2	4.14365	5
12	PG1573	transcriptional regulator, Crp family, Porphyromonas gingivalis	32.7073	27.77	1	2.82686	11
16	PG1598	lipoprotein signal peptidase, putative, Porphyromonas gingivalis	25.1213	25.72	1	3.09735	11
16	PG1604	immunoreactive 84 kDa antigen PG93, Porphyromonas gingivalis	83.6555	41.32	2	4.25258	9
1	PG1634	hypothetical protein, Porphyromonas gingivalis	15.723	92.82	6	38.2979	3
2	PG1634	hypothetical protein, Porphyromonas gingivalis	15.723	42.07	1	7.80142	6
3	PG1635	hypothetical protein, Porphyromonas gingivalis	23.4735	77.43	2	9.30233	5
14	PG1676	phosphoenolpyruvate carboxykinase (ATP), Porphyromonas gingivalis	59.3552	391.577	20	44.8598	1
12	PG1726	PDZ domain protein, Porphyromonas gingivalis	53.3087	61.59	4	12.7119	6
2	PG1729	thiol peroxidase, Porphyromonas gingivalis	19.176	73.17	4	28.4916	4
1	PG1729	thiol peroxidase, Porphyromonas gingivalis	19.176	87.58	4	32.4022	4
6	PG1755	fructose-bisphosphate aldolase, class I, Porphyromonas gingivalis	32.9659	57.3033	7	31.058	8
7	PG1755	fructose-bisphosphate aldolase, class I, Porphyromonas gingivalis	32.9659	51.7	2	5.80205	7
11	PG1764	3-oxoacyl-(acyl-carrier-protein) synthase II, Porphyromonas gingivalis	44.4914	33.24	4	15.311	15
9	PG1788	cysteine peptidase, putative, Porphyromonas gingivalis	47.4287	28.97	1	3.5461	11
3	PG1795	hypothetical protein, Porphyromonas gingivalis	28.8375	284.335	15	20.1465	3
4	PG1795	hypothetical protein, Porphyromonas gingivalis	28.8375	49.06	5	27.8388	9
2	PG1795	hypothetical protein, Porphyromonas gingivalis	28.8375	64.52	2	8.79121	5
8	PG1795	hypothetical protein, Porphyromonas gingivalis	28.8375	32.53	1	8.79121	14
5	PG1795	hypothetical protein, Porphyromonas gingivalis	28.8375	33.31	2	20.5128	6
7	PG1795	hypothetical protein, Porphyromonas gingivalis	28.8375	30.92	2	8.79121	12
6	PG1795	hypothetical protein, Porphyromonas gingivalis	28.8375	35.54	2	8.79121	10
10	PG1798	immunoreactive 46 kDa antigen PG99, Porphyromonas gingivalis	45.6716	206.714	12	47.6543	5
11	PG1798	immunoreactive 46 kDa antigen PG99, Porphyromonas gingivalis	45.6716	51.61	3	12.0988	12
7	PG1798	immunoreactive 46 kDa antigen PG99, Porphyromonas gingivalis	45.6716	260.673	13	33.8272	2
8	PG1798	immunoreactive 46 kDa antigen PG99, Porphyromonas gingivalis	45.6716	228.63	17	44.6914	3
4	PG1810	2-oxoglutarate oxidoreductase, beta subunit, Porphyromonas gingivalis	24.8483	36.89	1	10.8696	11
2	PG1823	hypothetical protein, Porphyromonas gingivalis	23.6712	182.251	9	29.9539	2
11	PG1824	enolase, Porphyromonas gingivalis	45.7923	26.38	2	7.76471	18
9	PG1835	hypothetical protein, Porphyromonas gingivalis	50.8919	41.17	1	6.15385	6
14	PG1835	hypothetical protein, Porphyromonas gingivalis	50.8919	142.71	6	21.0989	3
20	PG1837	hemagglutinin protein HagA, Porphyromonas gingivalis	233.243	51.57	2	1.89464	4
21	PG1837	hemagglutinin protein HagA, Porphyromonas gingivalis	233.243	378.188	25	13.2163	1
4	PG1844	lysine-specific cysteine proteinase, authentic frameshift, Porphyromonas gingivalis	187.7	121.22	12	6.93241	2
3	PG1844	lysine-specific cysteine proteinase, authentic frameshift, Porphyromonas gingivalis	187.7	311.687	14	6.7591	2
20	PG1844	lysine-specific cysteine proteinase, authentic frameshift, Porphyromonas gingivalis	187.7	36.17	2	0.808781	6
13	PG1881	hypothetical protein, Porphyromonas gingivalis	52.7409	32.51	3	10	9
8	PG1911	DNA-directed RNA polymerase, alpha subunit, Porphyromonas gingivalis	36.7751	38.08	5	24.2424	11
17	PG1940	translation elongation factor G, Porphyromonas gingivalis	78.2123	133.053	13	25.0354	4
2	PG1941	ribosomal protein S7, Porphyromonas gingivalis	18.0866	26.83	2	18.3544	8
13	PG1948	hypothetical protein, Porphyromonas gingivalis	51.5393	139.22	8	27.4841	2
7	PG1949	malate dehydrogenase, Porphyromonas gingivalis	36.1634	56.77	6	27.8443	6
4	PG1969	hypothetical protein, Porphyromonas gingivalis	33.2954	55.91	2	10.3333	7
6	PG1974	hypothetical protein, Porphyromonas gingivalis	40.5246	374.457	23	47.6584	1
5	PG1974	hypothetical protein, Porphyromonas gingivalis	40.5246	105.52	5	25.0689	3
7	PG1974	hypothetical protein, Porphyromonas gingivalis	40.5246	240.519	19	46.832	4
3	PG1974	hypothetical protein, Porphyromonas gingivalis	40.5246	40.69	3	13.7741	9
8	PG1974	hypothetical protein, Porphyromonas gingivalis	40.5246	33.76	6	19.5592	13
10	PG1975	hemagglutinin protein HagC, Porphyromonas gingivalis	39.3015	30.71	2	5.42857	10
3	PG2024	arginine-specific protease ArgI polyprotein, Porphyromonas gingivalis	185.556	63.52	8	6.21336	7
21	PG2024	arginine-specific protease ArgI polyprotein, Porphyromonas gingivalis	185.556	68.27	8	7.56155	2
1	PG2040	hypothetical protein, Porphyromonas gingivalis	16.8319	26.09	1	6.32911	9
3	PG2054	lipoprotein PG3, Porphyromonas gingivalis	22.6166	28.31	3	12.5561	11
9	PG2088	peptide methionine sulfoxide reductase, Porphyromonas gingivalis	39.6095	40.82	1	6.81818	7
10	PG2092	hypothetical protein, Porphyromonas gingivalis	47.5054	29.67	1	3.81862	11
11	PG2100	immunoreactive 63 kDa antigen PG102, Porphyromonas gingivalis	63.0944	44	1	1.98556	13
12	PG2100	immunoreactive 63 kDa antigen PG102, Porphyromonas gingivalis	63.0944	38.09	2	8.48375	10
12	PG2102	immunoreactive 61 kDa antigen PG91, Porphyromonas gingivalis	61.0898	214.177	10	21.6667	3
11	PG2102	immunoreactive 61 kDa antigen PG91, Porphyromonas gingivalis	61.0898	1011.58	30	51.6667	1
13	PG2102	immunoreactive 61 kDa antigen PG91, Porphyromonas gingivalis	61.0898	52.61	4	14.8148	7
10	PG2102	immunoreactive 61 kDa antigen PG91, Porphyromonas gingivalis	61.0898	118.643	10	31.8519	7
14	PG2102	immunoreactive 61 kDa antigen PG91, Porphyromonas gingivalis	61.0898	31.9	1	5.18519	8
2	PG2106	hypothetical protein, Porphyromonas gingivalis	24.2429	346.976	12	44.4934	1
3	PG2106	hypothetical protein, Porphyromonas gingivalis	24.2429	383.072	16	54.6256	1
4	PG2106	hypothetical protein, Porphyromonas gingivalis	24.2429	78.2267	6	44.4934	4
8	PG2124	glyceraldehyde 3-phosphate dehydrogenase, Porphyromonas gingivalis	35.9924	88.48	6	18.75	9
6	PG2155	hypothetical protein, Porphyromonas gingivalis	33.4432	31.97	4	22.973	12
7	PG2155	hypothetical protein, Porphyromonas gingivalis	33.4432	34.29	3	15.8784	11
4	PG2172	hypothetical protein, Porphyromonas gingivalis	26.6298	153.04	8	22.9839	1
6	PG2173	outer membrane lipoprotein Omp28, Porphyromonas gingivalis	32.3966	65.84	4	20	7
1	PG2175	conserved hypothetical protein, Porphyromonas gingivalis	17.7022	132.55	7	46.875	2
1	PG2185	transporter, putative, Porphyromonas gingivalis	49.2822	40.99	3	6.621	8
6	PG2198	immunoreactive 32 kDa antigen PG25, Porphyromonas gingivalis	32.2521	98.3	7	30.0341	3
5	PG2198	immunoreactive 32 kDa antigen PG25, Porphyromonas gingivalis	32.2521	37.34	5	28.6689	4
7	PG2198	immunoreactive 32 kDa antigen PG25, Porphyromonas gingivalis	32.2521	30.3967	4	25.9386	13
4	PG2198	immunoreactive 32 kDa antigen PG25, Porphyromonas gingivalis	32.2521	49.08	6	35.8362	8
13	PG2216	hypothetical protein, Porphyromonas gingivalis	61.3167	35.59	1	3.99306	8
9	PG2216	hypothetical protein, Porphyromonas gingivalis	61.3167	109.93	6	21.5278	2
11	PG2216	hypothetical protein, Porphyromonas gingivalis	61.3167	61.78	2	8.68056	10
10	PG2216	hypothetical protein, Porphyromonas gingivalis	61.3167	329.598	21	24.4792	4
3	PG2227	hypothetical protein, Porphyromonas gingivalis	23.4236	74.15	8	43.1193	6
4	PG2227	hypothetical protein, Porphyromonas gingivalis	23.4236	28.06	1	9.17431	14

## Sheet: wbaP CCF
Gel Band	Accession	Name	MW [kDa]	Mascot Score	Peptides	Sequence Coverage [%]	Rank
22	PG0026	hypothetical protein, Porphyromonas gingivalis	124.423	306.9	13	13.8023	3
23	PG0026	hypothetical protein, Porphyromonas gingivalis	124.423	50.5	5	5.87711	4
13	PG0026	hypothetical protein, Porphyromonas gingivalis	124.423	55.51	2	2.58237	10
12	PG0027	hypothetical protein, Porphyromonas gingivalis	43.2396	230.975	13	37.3402	3
9	PG0082	hypothetical protein, Porphyromonas gingivalis	32.8367	44.62	2	9.33333	10
18	PG0121	DNA-binding protein HU, Porphyromonas gingivalis	9.47218	28.04	1	9.09091	10
2	PG0126	type I phosphodiesterase/nucleotide pyrophosphatase family protein, Porphyromonas gingivalis	46.4308	26.6	1	1.94647	8
13	PG0180	hypothetical protein, Porphyromonas gingivalis	49.981	33.53	1	3.13901	12
22	PG0185	ragA protein, Porphyromonas gingivalis	112.361	47.4	3	4.32645	5
21	PG0185	ragA protein, Porphyromonas gingivalis	112.361	1027.86	48	35.6932	1
20	PG0185	ragA protein, Porphyromonas gingivalis	112.361	87.51	7	10.0295	8
16	PG0186	lipoprotein RagB, Porphyromonas gingivalis	56.4345	376.367	15	32.5349	3
15	PG0186	lipoprotein RagB, Porphyromonas gingivalis	56.4345	397.066	19	37.1257	4
4	PG0192	cationic outer membrane protein OmpH, Porphyromonas gingivalis	20.1153	166.87	6	44.8276	3
4	PG0193	cationic outer membrane protein OmpH, Porphyromonas gingivalis	18.7978	111.927	4	20.2454	5
3	PG0193	cationic outer membrane protein OmpH, Porphyromonas gingivalis	18.7978	69.45	2	14.1104	5
21	PG0196	peptidase, M16 family, Porphyromonas gingivalis	105.587	443.096	25	24.9734	4
9	PG0217	hypothetical protein, Porphyromonas gingivalis	33.1261	51.57	2	8.08081	9
20	PG0232	zinc carboxypeptidase, putative, Porphyromonas gingivalis	91.4608	90.64	9	14.1291	7
19	PG0232	zinc carboxypeptidase, putative, Porphyromonas gingivalis	91.4608	453.829	28	29.8417	4
18	PG0232	zinc carboxypeptidase, putative, Porphyromonas gingivalis	91.4608	150.827	10	14.9817	4
17	PG0232	zinc carboxypeptidase, putative, Porphyromonas gingivalis	91.4608	57.74	7	9.37881	7
17	PG0236	hypothetical protein, Porphyromonas gingivalis	55.6355	172.94	4	10.4743	5
1	PG0275	thioredoxin, Porphyromonas gingivalis	18.7976	221.585	9	39.645	5
2	PG0275	thioredoxin, Porphyromonas gingivalis	18.7976	87.0067	4	24.2604	6
1	PG0319	hypothetical protein, Porphyromonas gingivalis	15.3571	379.13	18	60.5634	1
3	PG0319	hypothetical protein, Porphyromonas gingivalis	15.3571	32.72	5	39.4366	8
2	PG0319	hypothetical protein, Porphyromonas gingivalis	15.3571	84.19	10	51.4085	7
20	PG0324	histidine ammonia-lyase, Porphyromonas gingivalis	54.8183	25.79	3	6.43863	9
5	PG0324	histidine ammonia-lyase, Porphyromonas gingivalis	54.8183	35.72	1	1.81087	9
12	PG0324	histidine ammonia-lyase, Porphyromonas gingivalis	54.8183	39.82	1	1.81087	10
14	PG0350	internalin-related protein, Porphyromonas gingivalis	52.6463	169.453	10	27.0661	6
15	PG0350	internalin-related protein, Porphyromonas gingivalis	52.6463	37.89	3	6.81818	10
13	PG0350	internalin-related protein, Porphyromonas gingivalis	52.6463	229.54	14	22.9339	3
7	PG0387	translation elongation factor Tu, Porphyromonas gingivalis	43.6712	35.4	1	4.05063	14
16	PG0391	ribosomal protein L1, Porphyromonas gingivalis	24.9524	31.42	3	9.48276	10
24	PG0394	DNA-directed RNA polymerase, beta subunit, Porphyromonas gingivalis	142.252	31.4	1	0.866824	5
13	PG0394	DNA-directed RNA polymerase, beta subunit, Porphyromonas gingivalis	142.252	34.16	2	0.866824	11
7	PG0394	DNA-directed RNA polymerase, beta subunit, Porphyromonas gingivalis	142.252	36.7	1	0.866824	13
23	PG0394	DNA-directed RNA polymerase, beta subunit, Porphyromonas gingivalis	142.252	40.77	1	0.866824	5
18	PG0394	DNA-directed RNA polymerase, beta subunit, Porphyromonas gingivalis	142.252	32.32	2	1.49724	7
8	PG0409	hypothetical protein, Porphyromonas gingivalis	29.5874	40.26	1	4.7619	8
7	PG0411	hemagglutinin, putative, Porphyromonas gingivalis	103.568	72.56	2	4.43243	11
15	PG0449	TPR domain protein, Porphyromonas gingivalis	52.1008	182.281	13	29.3478	6
14	PG0449	TPR domain protein, Porphyromonas gingivalis	52.1008	390.103	25	46.5217	4
13	PG0449	TPR domain protein, Porphyromonas gingivalis	52.1008	25.8	4	11.7391	13
19	PG0491	conserved hypothetical protein, Porphyromonas gingivalis	80.0565	69.69	5	8.00562	9
23	PG0506	arginine-specific cysteine proteinase, Porphyromonas gingivalis	80.9161	202.105	19	25.2717	3
9	PG0506	arginine-specific cysteine proteinase, Porphyromonas gingivalis	80.9161	107.42	9	14.9457	5
5	PG0506	arginine-specific cysteine proteinase, Porphyromonas gingivalis	80.9161	276.77	12	12.2283	3
22	PG0506	arginine-specific cysteine proteinase, Porphyromonas gingivalis	80.9161	288.785	20	23.913	4
24	PG0506	arginine-specific cysteine proteinase, Porphyromonas gingivalis	80.9161	325.46	22	27.038	3
8	PG0506	arginine-specific cysteine proteinase, Porphyromonas gingivalis	80.9161	99.4671	9	15.0815	5
6	PG0506	arginine-specific cysteine proteinase, Porphyromonas gingivalis	80.9161	655.997	24	21.4674	1
16	PG0506	arginine-specific cysteine proteinase, Porphyromonas gingivalis	80.9161	571.81	37	34.2391	1
17	PG0506	arginine-specific cysteine proteinase, Porphyromonas gingivalis	80.9161	469.68	28	33.4239	2
20	PG0506	arginine-specific cysteine proteinase, Porphyromonas gingivalis	80.9161	529.796	23	31.7935	3
1	PG0506	arginine-specific cysteine proteinase, Porphyromonas gingivalis	80.9161	332.984	13	16.9837	2
4	PG0506	arginine-specific cysteine proteinase, Porphyromonas gingivalis	80.9161	33.27	2	6.92935	10
18	PG0506	arginine-specific cysteine proteinase, Porphyromonas gingivalis	80.9161	1638.77	78	47.5543	1
12	PG0506	arginine-specific cysteine proteinase, Porphyromonas gingivalis	80.9161	78.37	7	13.3152	6
15	PG0506	arginine-specific cysteine proteinase, Porphyromonas gingivalis	80.9161	512.618	27	26.4946	2
13	PG0506	arginine-specific cysteine proteinase, Porphyromonas gingivalis	80.9161	186.92	16	24.1848	5
21	PG0506	arginine-specific cysteine proteinase, Porphyromonas gingivalis	80.9161	297.177	17	24.7283	5
14	PG0506	arginine-specific cysteine proteinase, Porphyromonas gingivalis	80.9161	559.28	31	29.3478	2
19	PG0506	arginine-specific cysteine proteinase, Porphyromonas gingivalis	80.9161	1027.54	55	47.2826	1
7	PG0506	arginine-specific cysteine proteinase, Porphyromonas gingivalis	80.9161	244.959	11	17.1196	2
20	PG0553	extracellular protease, putative, Porphyromonas gingivalis	102.439	505.12	27	34.4681	4
18	PG0553	extracellular protease, putative, Porphyromonas gingivalis	102.439	59.33	4	6.80851	5
9	PG0602	hypothetical protein, Porphyromonas gingivalis	38.0478	94.87	4	21.6763	7
8	PG0616	thioredoxin, putative, Porphyromonas gingivalis	37.5624	377.644	21	32.8488	2
9	PG0616	thioredoxin, putative, Porphyromonas gingivalis	37.5624	40.88	2	8.13953	12
7	PG0616	thioredoxin, putative, Porphyromonas gingivalis	37.5624	121.28	6	27.3256	7
10	PG0654	hypothetical protein, Porphyromonas gingivalis	44.8377	114.48	3	6.92308	4
11	PG0654	hypothetical protein, Porphyromonas gingivalis	44.8377	114.48	3	6.92308	4
9	PG0654	hypothetical protein, Porphyromonas gingivalis	44.8377	36.78	2	8.46154	13
8	PG0669	heme-binding protein FetB, Porphyromonas gingivalis	32.6045	610.44	19	47.4403	1
9	PG0669	heme-binding protein FetB, Porphyromonas gingivalis	32.6045	287.21	11	41.2969	1
14	PG0685	ABC transporter, ATP-binding protein, Porphyromonas gingivalis	23.8816	34.59	2	6.39269	10
12	PG0694	immunoreactive 42 kDa antigen PG33, Porphyromonas gingivalis	42.4252	73.76	1	2.63158	7
12	PG0695	immunoreactive 43 kDa antigen PG32, Porphyromonas gingivalis	43.3971	52.01	5	20.9719	9
10	PG0698	hypothetical protein, Porphyromonas gingivalis	37.7432	31.02	2	5.8104	11
11	PG0698	hypothetical protein, Porphyromonas gingivalis	37.7432	31.02	2	5.8104	11
9	PG0709	peptidyl-prolyl cis-trans isomerase FkpA, FKBP-type, Porphyromonas gingivalis	27.9126	44.59	3	9.09091	11
18	PG0724	prolyl oligopeptidase family protein, Porphyromonas gingivalis	73.6963	28.54	1	1.54321	8
17	PG0890	alkaline phosphatase, putative, Porphyromonas gingivalis	62.5557	58.5	3	6.2167	6
3	PG0906	lipoprotein, putative, Porphyromonas gingivalis	15.5468	63.88	2	19.3333	6
19	PG1004	prolyl oligopeptidase family protein, Porphyromonas gingivalis	85.9347	216.504	23	34.1238	5
20	PG1004	prolyl oligopeptidase family protein, Porphyromonas gingivalis	85.9347	154.18	15	26.2187	5
10	PG1030	hypothetical protein, Porphyromonas gingivalis	50.0875	66.24	7	15.6951	6
11	PG1030	hypothetical protein, Porphyromonas gingivalis	50.0875	66.24	7	15.6951	6
15	PG1035	hypothetical protein, Porphyromonas gingivalis	54.9056	49.05	1	3.62903	9
5	PG1093	hypothetical protein, Porphyromonas gingivalis	22.18	30.44	3	8.33333	10
4	PG1119	flavodoxin, putative, Porphyromonas gingivalis	20.4029	59.56	5	31.1828	9
7	PG1226	peptidyl-prolyl cis-trans isomerase, cyclophilin-type, Porphyromonas gingivalis	26.6397	91.7167	3	17.094	8
1	PG1341	hypothetical protein, Porphyromonas gingivalis	20.7577	41.46	1	4.8913	7
2	PG1341	hypothetical protein, Porphyromonas gingivalis	20.7577	198.295	9	35.8696	4
11	PG1374	immunoreactive 47 kDa antigen PG97, Porphyromonas gingivalis	47.1201	218.617	11	29.6729	2
10	PG1374	immunoreactive 47 kDa antigen PG97, Porphyromonas gingivalis	47.1201	218.617	11	29.6729	2
12	PG1374	immunoreactive 47 kDa antigen PG97, Porphyromonas gingivalis	47.1201	71.4	4	8.8785	8
14	PG1374	immunoreactive 47 kDa antigen PG97, Porphyromonas gingivalis	47.1201	168.295	13	38.3178	7
13	PG1374	immunoreactive 47 kDa antigen PG97, Porphyromonas gingivalis	47.1201	142.103	8	17.9907	7
18	PG1377	hypothetical protein, Porphyromonas gingivalis	5.31663	28.19	1	20	9
10	PG1382	hypothetical protein, Porphyromonas gingivalis	42.0802	65.16	3	9.76253	7
11	PG1382	hypothetical protein, Porphyromonas gingivalis	42.0802	65.16	3	9.76253	7
12	PG1385	TPR domain protein, Porphyromonas gingivalis	45.7809	159.21	8	24.5	4
13	PG1385	TPR domain protein, Porphyromonas gingivalis	45.7809	1126.48	48	61	1
17	PG1424	peptidylarginine deiminase, Porphyromonas gingivalis	61.6905	29.54	2	6.83453	9
15	PG1424	peptidylarginine deiminase, Porphyromonas gingivalis	61.6905	662.54	35	44.2446	1
16	PG1424	peptidylarginine deiminase, Porphyromonas gingivalis	61.6905	70.6	8	19.964	8
13	PG1424	peptidylarginine deiminase, Porphyromonas gingivalis	61.6905	61.68	8	16.0072	9
14	PG1424	peptidylarginine deiminase, Porphyromonas gingivalis	61.6905	414.586	27	45.3237	3
17	PG1427	thiol protease/hemagglutinin PrtT precursor, putative, Porphyromonas gingivalis	93.0692	45.13	2	4.38909	8
15	PG1427	thiol protease/hemagglutinin PrtT precursor, putative, Porphyromonas gingivalis	93.0692	26.13	1	2.25386	13
19	PG1427	thiol protease/hemagglutinin PrtT precursor, putative, Porphyromonas gingivalis	93.0692	100.02	6	9.48992	7
6	PG1492	hypothetical protein, Porphyromonas gingivalis	27.0662	37.95	3	11.7647	11
7	PG1492	hypothetical protein, Porphyromonas gingivalis	27.0662	27.57	2	8.82353	18
19	PG1548	thiol protease/hemagglutinin PrtT precursor, authentic frameshift, Porphyromonas gingivalis from Michelle	93.4737	118.653	9	9.7503	6
18	PG1548	thiol protease/hemagglutinin PrtT precursor, authentic frameshift, Porphyromonas gingivalis from Michelle	93.4737	38.63	3	5.58859	6
20	PG1548	thiol protease/hemagglutinin PrtT precursor, authentic frameshift, Porphyromonas gingivalis from Michelle	93.4737	91.79	7	8.79905	6
15	PG1573	transcriptional regulator, Crp family, Porphyromonas gingivalis	32.7073	25.7	2	8.48057	14
19	PG1604	immunoreactive 84 kDa antigen PG93, Porphyromonas gingivalis	83.6555	73.82	9	12.5	8
16	PG1626	hypothetical protein, Porphyromonas gingivalis	60.9059	192.835	10	27.0758	5
2	PG1634	hypothetical protein, Porphyromonas gingivalis	15.723	200.173	7	38.2979	3
3	PG1634	hypothetical protein, Porphyromonas gingivalis	15.723	85.87	3	29.7872	4
15	PG1726	PDZ domain protein, Porphyromonas gingivalis	53.3087	34.61	8	27.1186	11
4	PG1729	thiol peroxidase, Porphyromonas gingivalis	19.176	200.031	9	67.5978	2
3	PG1729	thiol peroxidase, Porphyromonas gingivalis	19.176	93.6133	4	28.4916	3
4	PG1795	hypothetical protein, Porphyromonas gingivalis	28.8375	77.18	2	19.0476	6
7	PG1795	hypothetical protein, Porphyromonas gingivalis	28.8375	127.983	3	14.2857	6
7	PG1823	hypothetical protein, Porphyromonas gingivalis	23.6712	35.34	2	17.5115	15
5	PG1823	hypothetical protein, Porphyromonas gingivalis	23.6712	394.524	14	37.3272	2
6	PG1823	hypothetical protein, Porphyromonas gingivalis	23.6712	45.63	2	14.2857	9
17	PG1835	hypothetical protein, Porphyromonas gingivalis	50.8919	196.05	8	18.2418	4
16	PG1835	hypothetical protein, Porphyromonas gingivalis	50.8919	39.6	3	9.67033	9
24	PG1837	hemagglutinin protein HagA, Porphyromonas gingivalis	233.243	272.5	14	8.41035	4
7	PG1837	hemagglutinin protein HagA, Porphyromonas gingivalis	233.243	242.411	12	9.14972	3
18	PG1844	lysine-specific cysteine proteinase, authentic frameshift, Porphyromonas gingivalis	187.7	719.171	37	25.9388	3
8	PG1844	lysine-specific cysteine proteinase, authentic frameshift, Porphyromonas gingivalis	187.7	50.62	13	9.01213	7
22	PG1844	lysine-specific cysteine proteinase, authentic frameshift, Porphyromonas gingivalis	187.7	967.015	43	23.6857	1
3	PG1844	lysine-specific cysteine proteinase, authentic frameshift, Porphyromonas gingivalis	187.7	184.3	12	6.1814	1
20	PG1844	lysine-specific cysteine proteinase, authentic frameshift, Porphyromonas gingivalis	187.7	565.92	29	16.8689	1
7	PG1844	lysine-specific cysteine proteinase, authentic frameshift, Porphyromonas gingivalis	187.7	233.64	19	17.2733	4
1	PG1844	lysine-specific cysteine proteinase, authentic frameshift, Porphyromonas gingivalis	187.7	282.81	16	8.14558	4
17	PG1844	lysine-specific cysteine proteinase, authentic frameshift, Porphyromonas gingivalis	187.7	1020.42	48	22.9347	1
5	PG1844	lysine-specific cysteine proteinase, authentic frameshift, Porphyromonas gingivalis	187.7	99.1433	9	7.16349	6
6	PG1844	lysine-specific cysteine proteinase, authentic frameshift, Porphyromonas gingivalis	187.7	213.305	12	10.6875	3
4	PG1844	lysine-specific cysteine proteinase, authentic frameshift, Porphyromonas gingivalis	187.7	62.55	6	2.8885	8
16	PG1844	lysine-specific cysteine proteinase, authentic frameshift, Porphyromonas gingivalis	187.7	446.271	28	20.3351	2
2	PG1844	lysine-specific cysteine proteinase, authentic frameshift, Porphyromonas gingivalis	187.7	232.72	21	14.3847	2
12	PG1844	lysine-specific cysteine proteinase, authentic frameshift, Porphyromonas gingivalis	187.7	258.605	13	8.08781	2
15	PG1844	lysine-specific cysteine proteinase, authentic frameshift, Porphyromonas gingivalis	187.7	500.046	22	17.851	3
21	PG1844	lysine-specific cysteine proteinase, authentic frameshift, Porphyromonas gingivalis	187.7	933.761	43	23.5702	2
10	PG1844	lysine-specific cysteine proteinase, authentic frameshift, Porphyromonas gingivalis	187.7	247.344	16	10.1098	1
13	PG1844	lysine-specific cysteine proteinase, authentic frameshift, Porphyromonas gingivalis	187.7	151.7	11	7.79896	6
11	PG1844	lysine-specific cysteine proteinase, authentic frameshift, Porphyromonas gingivalis	187.7	247.344	16	10.1098	1
19	PG1844	lysine-specific cysteine proteinase, authentic frameshift, Porphyromonas gingivalis	187.7	673.727	45	25.9388	3
9	PG1844	lysine-specific cysteine proteinase, authentic frameshift, Porphyromonas gingivalis	187.7	63.2367	11	11.8429	8
24	PG1844	lysine-specific cysteine proteinase, authentic frameshift, Porphyromonas gingivalis	187.7	1795.39	80	34.9509	1
14	PG1844	lysine-specific cysteine proteinase, authentic frameshift, Porphyromonas gingivalis	187.7	54.25	7	7.74119	9
23	PG1844	lysine-specific cysteine proteinase, authentic frameshift, Porphyromonas gingivalis	187.7	1261.19	55	26.8053	1
15	PG1881	hypothetical protein, Porphyromonas gingivalis	52.7409	120.72	6	15.8333	8
7	PG1889	hypothetical protein, Porphyromonas gingivalis	24.7848	131.503	9	40.1826	5
15	PG1948	hypothetical protein, Porphyromonas gingivalis	51.5393	31.81	3	11.8393	12
9	PG1967	TPR domain protein, Porphyromonas gingivalis	32.8891	33.7	1	4.40678	14
8	PG1974	hypothetical protein, Porphyromonas gingivalis	40.5246	128.367	7	20.6612	3
10	PG1974	hypothetical protein, Porphyromonas gingivalis	40.5246	56.9567	4	10.1928	8
4	PG1974	hypothetical protein, Porphyromonas gingivalis	40.5246	157.5	5	21.4876	4
11	PG1974	hypothetical protein, Porphyromonas gingivalis	40.5246	56.9567	4	10.1928	8
9	PG1974	hypothetical protein, Porphyromonas gingivalis	40.5246	204.82	9	22.5895	2
5	PG1974	hypothetical protein, Porphyromonas gingivalis	40.5246	133.413	9	22.5895	4
6	PG1974	hypothetical protein, Porphyromonas gingivalis	40.5246	198.23	12	23.416	5
7	PG1974	hypothetical protein, Porphyromonas gingivalis	40.5246	85.2	7	22.0386	9
6	PG2024	arginine-specific protease ArgI polyprotein, Porphyromonas gingivalis	185.556	457.793	25	13.306	2
19	PG2024	arginine-specific protease ArgI polyprotein, Porphyromonas gingivalis	185.556	701.785	51	20.8675	2
17	PG2024	arginine-specific protease ArgI polyprotein, Porphyromonas gingivalis	185.556	395.273	26	16.7644	3
5	PG2024	arginine-specific protease ArgI polyprotein, Porphyromonas gingivalis	185.556	125.68	7	4.9238	5
20	PG2024	arginine-specific protease ArgI polyprotein, Porphyromonas gingivalis	185.556	563.239	27	15.5334	2
24	PG2024	arginine-specific protease ArgI polyprotein, Porphyromonas gingivalis	185.556	1433.26	78	35.4045	2
12	PG2024	arginine-specific protease ArgI polyprotein, Porphyromonas gingivalis	185.556	353.05	17	11.8406	1
21	PG2024	arginine-specific protease ArgI polyprotein, Porphyromonas gingivalis	185.556	587.295	35	21.3951	3
16	PG2024	arginine-specific protease ArgI polyprotein, Porphyromonas gingivalis	185.556	325.569	32	17.1161	4
8	PG2024	arginine-specific protease ArgI polyprotein, Porphyromonas gingivalis	185.556	101.9	13	7.91325	4
13	PG2024	arginine-specific protease ArgI polyprotein, Porphyromonas gingivalis	185.556	381.52	21	14.2438	2
18	PG2024	arginine-specific protease ArgI polyprotein, Porphyromonas gingivalis	185.556	1115.85	77	22.7433	2
23	PG2024	arginine-specific protease ArgI polyprotein, Porphyromonas gingivalis	185.556	782.357	48	24.5604	2
1	PG2024	arginine-specific protease ArgI polyprotein, Porphyromonas gingivalis	185.556	292.89	17	6.85815	3
10	PG2024	arginine-specific protease ArgI polyprotein, Porphyromonas gingivalis	185.556	172.915	13	7.7374	3
14	PG2024	arginine-specific protease ArgI polyprotein, Porphyromonas gingivalis	185.556	331.53	26	12.075	5
22	PG2024	arginine-specific protease ArgI polyprotein, Porphyromonas gingivalis	185.556	779.009	43	23.6225	2
9	PG2024	arginine-specific protease ArgI polyprotein, Porphyromonas gingivalis	185.556	106.013	12	10.551	6
15	PG2024	arginine-specific protease ArgI polyprotein, Porphyromonas gingivalis	185.556	314.603	24	13.4818	5
11	PG2024	arginine-specific protease ArgI polyprotein, Porphyromonas gingivalis	185.556	172.915	13	7.7374	3
7	PG2024	arginine-specific protease ArgI polyprotein, Porphyromonas gingivalis	185.556	250.311	17	15.0645	1
6	PG2054	lipoprotein PG3, Porphyromonas gingivalis	22.6166	38.85	6	12.5561	10
6	PG2101	hypothetical protein, Porphyromonas gingivalis	36.8348	93.53	7	17.8248	8
7	PG2101	hypothetical protein, Porphyromonas gingivalis	36.8348	35.13	1	3.32326	16
15	PG2102	immunoreactive 61 kDa antigen PG91, Porphyromonas gingivalis	61.0898	141.086	10	30	7
14	PG2102	immunoreactive 61 kDa antigen PG91, Porphyromonas gingivalis	61.0898	1117.15	39	51.4815	1
13	PG2102	immunoreactive 61 kDa antigen PG91, Porphyromonas gingivalis	61.0898	228.895	12	20.7407	4
16	PG2102	immunoreactive 61 kDa antigen PG91, Porphyromonas gingivalis	61.0898	73.35	6	16.8519	6
3	PG2105	hypothetical protein, Porphyromonas gingivalis	18.6215	97.93	2	12.0482	2
4	PG2105	hypothetical protein, Porphyromonas gingivalis	18.6215	248.41	13	53.6145	1
5	PG2105	hypothetical protein, Porphyromonas gingivalis	18.6215	92.43	2	18.6747	7
1	PG2106	hypothetical protein, Porphyromonas gingivalis	24.2429	154.79	5	32.5991	6
7	PG2106	hypothetical protein, Porphyromonas gingivalis	24.2429	82.93	2	18.0617	10
5	PG2106	hypothetical protein, Porphyromonas gingivalis	24.2429	724.459	18	35.6828	1
6	PG2106	hypothetical protein, Porphyromonas gingivalis	24.2429	159.92	8	33.9207	7
10	PG2155	hypothetical protein, Porphyromonas gingivalis	33.4432	36.18	3	15.8784	10
9	PG2155	hypothetical protein, Porphyromonas gingivalis	33.4432	135.12	8	29.7297	4
11	PG2155	hypothetical protein, Porphyromonas gingivalis	33.4432	36.18	3	15.8784	10
4	PG2164	peptidyl-prolyl cis-trans isomerase, FKBP-type, Porphyromonas gingivalis	21.0388	63.15	3	23.7838	7
5	PG2168	hypothetical protein, Porphyromonas gingivalis	21.1858	47.93	1	6.87831	8
7	PG2172	hypothetical protein, Porphyromonas gingivalis	26.6298	62.6833	4	20.1613	12
6	PG2172	hypothetical protein, Porphyromonas gingivalis	26.6298	199.909	9	38.3065	4
9	PG2173	outer membrane lipoprotein Omp28, Porphyromonas gingivalis	32.3966	141.62	7	29.3103	3
3	PG2175	conserved hypothetical protein, Porphyromonas gingivalis	17.7022	49.55	1	8.75	7
2	PG2175	conserved hypothetical protein, Porphyromonas gingivalis	17.7022	327	10	41.875	1
2	PG2185	transporter, putative, Porphyromonas gingivalis	49.2822	90.91	3	6.621	5
7	PG2197	conserved hypothetical protein, Porphyromonas gingivalis	28.802	34.14	2	10.9434	17
13	PG2216	hypothetical protein, Porphyromonas gingivalis	61.3167	141.337	10	28.4722	8
11	PG2216	hypothetical protein, Porphyromonas gingivalis	61.3167	48.5	3	12.8472	9
10	PG2216	hypothetical protein, Porphyromonas gingivalis	61.3167	48.5	3	12.8472	9
12	PG2216	hypothetical protein, Porphyromonas gingivalis	61.3167	131.74	6	15.4514	5
14	PG2216	hypothetical protein, Porphyromonas gingivalis	61.3167	55.18	2	8.15972	8
6	PG2227	hypothetical protein, Porphyromonas gingivalis	23.4236	193.12	9	46.789	6

## Sheet: ECR353 CCF
Gel Band	Accession	Name	MW [kDa]	Mascot Score	Peptides	SC [%]	Rank
7	PG0027	hypothetical protein, Porphyromonas gingivalis	43.2396	52.3	3	12.0205	5
9	PG0042	serine hydroxymethyltransferase, Porphyromonas gingivalis	46.6437	132.43	4	11.7371	3
1	PG0090	Dps family protein, Porphyromonas gingivalis	17.8533	27.71	1	7.54717	7
2	PG0167	ribosomal protein L25, Porphyromonas gingivalis	20.9844	109.9	3	18.75	1
15	PG0185	ragA protein, Porphyromonas gingivalis	112.361	241.344	10	11.7011	2
11	PG0186	lipoprotein RagB, Porphyromonas gingivalis	56.4345	141.193	8	23.3533	3
1	PG0193	cationic outer membrane protein OmpH, Porphyromonas gingivalis	18.7978	106.4	3	19.0184	1
11	PG0196	peptidase, M16 family, Porphyromonas gingivalis	105.587	131.273	3	3.82572	5
15	PG0196	peptidase, M16 family, Porphyromonas gingivalis	105.587	578.985	21	22.6355	1
14	PG0232	zinc carboxypeptidase, putative, Porphyromonas gingivalis	91.4608	40.28	5	7.18636	4
4	PG0378	translation elongation factor Ts, Porphyromonas gingivalis	30.1114	71.7933	7	25.5474	2
9	PG0387	translation elongation factor Tu, Porphyromonas gingivalis	43.6712	567.347	18	40.5063	2
10	PG0387	translation elongation factor Tu, Porphyromonas gingivalis	43.6712	44.77	1	4.05063	4
4	PG0391	ribosomal protein L1, Porphyromonas gingivalis	24.9524	65.45	2	8.62069	3
13	PG0394	DNA-directed RNA polymerase, beta subunit, Porphyromonas gingivalis	142.252	37.19	1	0.866824	7
2	PG0394	DNA-directed RNA polymerase, beta subunit, Porphyromonas gingivalis	142.252	35.13	2	1.65485	4
1	PG0394	DNA-directed RNA polymerase, beta subunit, Porphyromonas gingivalis	142.252	32.06	1	0.866824	5
7	PG0394	DNA-directed RNA polymerase, beta subunit, Porphyromonas gingivalis	142.252	37.28	1	0.866824	7
16	PG0410	hypothetical protein, Porphyromonas gingivalis	143.947	33.92	1	1.77743	1
10	PG0449	TPR domain protein, Porphyromonas gingivalis	52.1008	183.74	13	31.5217	1
13	PG0491	conserved hypothetical protein, Porphyromonas gingivalis	80.0565	58.37	2	3.23034	4
12	PG0520	chaperonin, 60 kDa, Porphyromonas gingivalis	58.0571	276.167	7	19.2661	1
11	PG0537	aminoacyl-histidine dipeptidase, Porphyromonas gingivalis	54.1874	28.6	1	3.29218	8
16	PG0548	pyruvate ferredoxin/flavodoxin oxidoreductase family protein, Porphyromonas gingivalis	131.839	31.6	2	1.34116	2
15	PG0553	extracellular protease, putative, Porphyromonas gingivalis	102.439	155.39	5	7.34043	3
2	PG0597	ribosomal protein L9, Porphyromonas gingivalis	19.4505	29.12	3	20.1117	6
7	PG0616	thioredoxin, putative, Porphyromonas gingivalis	37.5624	136.533	8	26.7442	1
11	PG0616	thioredoxin, putative, Porphyromonas gingivalis	37.5624	25.01	1	4.06977	9
10	PG0654	hypothetical protein, Porphyromonas gingivalis	44.8377	43	4	14.8718	5
5	PG0669	heme-binding protein FetB, Porphyromonas gingivalis	32.6045	332.627	7	23.8908	1
12	PG0675	indolepyruvate ferredoxin oxidoreductase, alpha subunit, Porphyromonas gingivalis	58.3663	46.46	3	4.85981	3
10	PG0687	succinate-semialdehyde dehydrogenase, Porphyromonas gingivalis	48.2906	69.54	2	5.09978	2
11	PG0692	4-hydroxybutyryl-CoA dehydratase, Porphyromonas gingivalis	53.9996	96.5733	4	16.2551	6
6	PG0709	peptidyl-prolyl cis-trans isomerase FkpA, FKBP-type, Porphyromonas gingivalis	27.9126	42.09	1	5.5336	3
14	PG0766	polyribonucleotide nucleotidyltransferase, Porphyromonas gingivalis	82.2058	108.51	4	6.86406	3
1	PG0826	transcriptional regulator, AraC family, Porphyromonas gingivalis	32.3448	28.57	1	2.83688	6
14	PG1004	prolyl oligopeptidase family protein, Porphyromonas gingivalis	85.9347	340.797	16	26.8775	1
15	PG1017	pyruvate phosphate dikinase, Porphyromonas gingivalis	100.421	53.82	3	3.52423	4
7	PG1082	phosphotransacetylase, Porphyromonas gingivalis	35.761	55.99	2	7.44048	4
1	PG1119	flavodoxin, putative, Porphyromonas gingivalis	20.4029	51.97	1	8.60215	4
12	PG1205	hypothetical protein, Porphyromonas gingivalis	20.3716	28.52	1	10.929	4
16	PG1205	hypothetical protein, Porphyromonas gingivalis	20.3716	27.17	2	10.929	3
3	PG1205	hypothetical protein, Porphyromonas gingivalis	20.3716	25.83	2	10.929	5
14	PG1205	hypothetical protein, Porphyromonas gingivalis	20.3716	25.79	2	10.929	6
13	PG1208	dnaK protein, Porphyromonas gingivalis	68.9314	254.807	6	15.3125	2
10	PG1232	glutamate dehydrogenase, NAD-specific, Porphyromonas gingivalis	49.1672	59.2733	6	16.4045	3
3	PG1239	3-oxoacyl-(acyl-carrier-protein) reductase, Porphyromonas gingivalis	26.0183	65.38	2	19.7581	3
7	PG1278	phosphoserine aminotransferase, Porphyromonas gingivalis	40.1486	134.3	4	14.7222	2
6	PG1279	D-isomer specific 2-hydroxyacid dehydrogenase family protein, Porphyromonas gingivalis	33.2802	31.71	3	7.84314	4
13	PG1297	ribosomal protein S1, Porphyromonas gingivalis	67.4241	305.328	11	24.0401	1
9	PG1385	TPR domain protein, Porphyromonas gingivalis	45.7809	758.52	23	46.75	1
11	PG1424	peptidylarginine deiminase, Porphyromonas gingivalis	61.6905	144.04	8	14.5683	2
13	PG1424	peptidylarginine deiminase, Porphyromonas gingivalis	61.6905	48.36	2	6.83453	5
2	PG1545	superoxide dismutase, Fe-Mn, Porphyromonas gingivalis	21.4879	29.78	1	9.42408	5
14	PG1598	lipoprotein signal peptidase, putative, Porphyromonas gingivalis	25.1213	29.83	1	3.09735	5
11	PG1612	methylmalonyl-CoA decarboxylase, alpha subunit, Porphyromonas gingivalis	56.6317	61.67	2	6.18956	7
11	PG1676	phosphoenolpyruvate carboxykinase (ATP), Porphyromonas gingivalis	59.3552	136.84	4	10.0935	4
1	PG1729	thiol peroxidase, Porphyromonas gingivalis	19.176	65.93	6	40.2235	2
6	PG1755	fructose-bisphosphate aldolase, class I, Porphyromonas gingivalis	32.9659	43.81	1	3.75427	2
4	PG1795	hypothetical protein, Porphyromonas gingivalis	28.8375	75.4133	4	15.7509	1
2	PG1823	hypothetical protein, Porphyromonas gingivalis	23.6712	59.4	3	5.99078	2
3	PG1844	lysine-specific cysteine proteinase, authentic frameshift, Porphyromonas gingivalis	187.7	155.33	7	4.79492	1
13	PG1872	urocanate hydratase, Porphyromonas gingivalis	73.6777	47.46	1	1.82094	6
2	PG1923	ribosomal protein L6, Porphyromonas gingivalis	20.342	43.44	1	5.46448	3
3	PG1937	ribosomal protein L4, Porphyromonas gingivalis	23.1956	26.12	1	4.78469	4
14	PG1940	translation elongation factor G, Porphyromonas gingivalis	78.2123	292.267	16	28.9958	2
6	PG1974	hypothetical protein, Porphyromonas gingivalis	40.5246	201.2	6	14.876	1
7	PG1974	hypothetical protein, Porphyromonas gingivalis	40.5246	38.18	1	5.50964	6
12	PG2102	immunoreactive 61 kDa antigen PG91, Porphyromonas gingivalis	61.0898	161.16	6	17.7778	2
13	PG2102	immunoreactive 61 kDa antigen PG91, Porphyromonas gingivalis	61.0898	179.273	7	17.7778	3
11	PG2102	immunoreactive 61 kDa antigen PG91, Porphyromonas gingivalis	61.0898	400.215	15	29.2593	1
1	PG2105	hypothetical protein, Porphyromonas gingivalis	18.6215	57.85	2	12.0482	3
2	PG2106	hypothetical protein, Porphyromonas gingivalis	24.2429	27.77	1	10.1322	7
7	PG2124	glyceraldehyde 3-phosphate dehydrogenase, Porphyromonas gingivalis	35.9924	61.43	2	6.25	3
6	PG2155	hypothetical protein, Porphyromonas gingivalis	33.4432	29.59	2	9.12162	5
3	PG2172	hypothetical protein, Porphyromonas gingivalis	26.6298	151.47	4	17.3387	2
