# Supplementary material for: Porphyromonas gingivalis Type IX Secretion Substrates Are Cleaved and Modified by a Sortase-Like Mechanism
Source: PLoS Pathog. 2015 Sep 4;11(9):e1005152. doi: 10.1371/journal.ppat.1005152 (PMC4560394; doi:10.1371/journal.ppat.1005152)
Supplement: S3 Table — (XLSX) [file ppat.1005152.s012.xlsx]

## Sheet: 0.2 M glycine
Gel band	Accession	Name	MW [kDa]	Mascot Score	Peptides	Sequence Coverage [%]	Rank
19	Kgp_A1	(from PG1844) A1 adhesin from Kgp + N-terminal extension	38.2001	33.27	1	6.62983	11
15	Kgp_cat	(from PG1844) Mature catalytic domain of Kgp	52.9929	56.08	2	4.56432	5
17	Kgp_cat	(from PG1844) Mature catalytic domain of Kgp	52.9929	54.05	5	13.4855	8
18	Kgp_cat	(from PG1844) Mature catalytic domain of Kgp	52.9929	71.5533	4	13.4855	6
16	Kgp_cat	(from PG1844) Mature catalytic domain of Kgp	52.9929	66.5333	5	13.4855	2
20	Kgp_cat	(from PG1844) Mature catalytic domain of Kgp	52.9929	38.82	3	9.95851	14
19	PG_HagA	HagA from strain 33277 P gingivalis Nakayama	181.163	33.81	2	1.96663	10
20	PG0012	L-threonine-O-3-phosphate decarboxylase, putative, Porphyromonas gingivalis	38.9987	109.24	4	21.0526	6
30	PG0026	hypothetical protein, Porphyromonas gingivalis	124.423	113.333	4	4.8976	4
21	PG0027	hypothetical protein, Porphyromonas gingivalis	43.2396	45.56	2	10.7417	9
20	PG0042	serine hydroxymethyltransferase, Porphyromonas gingivalis	46.6437	111.567	4	9.15493	5
22	PG0042	serine hydroxymethyltransferase, Porphyromonas gingivalis	46.6437	72.7867	4	11.5023	11
17	PG0042	serine hydroxymethyltransferase, Porphyromonas gingivalis	46.6437	68.53	1	2.58216	6
23	PG0042	serine hydroxymethyltransferase, Porphyromonas gingivalis	46.6437	94.69	6	16.1972	8
21	PG0042	serine hydroxymethyltransferase, Porphyromonas gingivalis	46.6437	143.87	4	14.3192	5
15	PG0090	Dps family protein, Porphyromonas gingivalis	17.8533	37.31	1	7.54717	6
27	PG0159	endopeptidase PepO, Porphyromonas gingivalis	78.7838	25.52	1	1.88679	9
26	PG0159	endopeptidase PepO, Porphyromonas gingivalis	78.7838	152.133	5	11.4659	4
30	PG0185	ragA protein, Porphyromonas gingivalis	112.361	105.22	5	5.30973	5
24	PG0186	lipoprotein RagB, Porphyromonas gingivalis	56.4345	115.82	8	21.7565	9
19	PG0188	hypothetical protein, Porphyromonas gingivalis	50.6804	34.98	1	5.26316	9
16	PG0195	rubrerythrin, Porphyromonas gingivalis	21.4966	175.36	7	37.5	1
29	PG0232	zinc carboxypeptidase, putative, Porphyromonas gingivalis	91.4608	47.25	2	2.31425	4
27	PG0232	zinc carboxypeptidase, putative, Porphyromonas gingivalis	91.4608	99.2033	8	11.3276	3
26	PG0232	zinc carboxypeptidase, putative, Porphyromonas gingivalis	91.4608	220.695	12	12.0585	2
22	PG0236	hypothetical protein, Porphyromonas gingivalis	55.6355	66.58	2	6.52174	12
20	PG0236	hypothetical protein, Porphyromonas gingivalis	55.6355	66.58	1	2.37154	10
31	PG0296	phosphoribosylformylglycinamidine synthase, Porphyromonas gingivalis	136.451	31.02	2	1.53971	5
20	PG0324	histidine ammonia-lyase, Porphyromonas gingivalis	54.8183	27.95	1	1.81087	15
20	PG0343	methionine gamma-lyase, putative, Porphyromonas gingivalis	42.4893	26.49	1	2.79898	16
22	PG0350	internalin-related protein, Porphyromonas gingivalis	52.6463	79.48	2	6.40496	10
31	PG0394	DNA-directed RNA polymerase, beta subunit, Porphyromonas gingivalis	142.252	27.27	1	0.866824	7
29	PG0394	DNA-directed RNA polymerase, beta subunit, Porphyromonas gingivalis	142.252	28.79	2	1.49724	6
32	PG0394	DNA-directed RNA polymerase, beta subunit, Porphyromonas gingivalis	142.252	28.7	1	0.866824	1
17	PG0394	DNA-directed RNA polymerase, beta subunit, Porphyromonas gingivalis	142.252	32.1	2	2.36407	11
15	PG0394	DNA-directed RNA polymerase, beta subunit, Porphyromonas gingivalis	142.252	26.11	1	0.866824	7
16	PG0394	DNA-directed RNA polymerase, beta subunit, Porphyromonas gingivalis	142.252	33.43	1	0.866824	6
15	PG0418	ATP-dependent Clp protease, proteolytic subunit, Porphyromonas gingivalis	24.7885	102.18	2	15.3153	3
22	PG0445	peptidase T, Porphyromonas gingivalis	44.8373	43.52	3	9.87654	15
28	PG0503	dipeptidyl aminopeptidase IV, Porphyromonas gingivalis	81.8877	33.22	2	2.90456	5
22	PG0506	arginine-specific cysteine proteinase, Porphyromonas gingivalis	80.9161	151.123	5	10.0543	7
18	PG0506	arginine-specific cysteine proteinase, Porphyromonas gingivalis	80.9161	33.32	1	2.71739	12
26	PG0506	arginine-specific cysteine proteinase, Porphyromonas gingivalis	80.9161	62.69	4	9.91848	9
29	PG0506	arginine-specific cysteine proteinase, Porphyromonas gingivalis	80.9161	73.45	3	8.42391	3
24	PG0537	aminoacyl-histidine dipeptidase, Porphyromonas gingivalis	54.1874	223.27	10	17.9012	5
25	PG0537	aminoacyl-histidine dipeptidase, Porphyromonas gingivalis	54.1874	89.04	3	7.40741	6
18	PG0558	purine nucleoside phosphorylase, family 2, Porphyromonas gingivalis	29.605	67.38	2	9.52381	8
24	PG0561	peptidase, M20/M25/M40 family, Porphyromonas gingivalis	50.1633	76.96	3	9.09091	11
16	PG0611	hypothetical protein, Porphyromonas gingivalis	35.632	41.6	2	7.59494	4
19	PG0616	thioredoxin, putative, Porphyromonas gingivalis	37.5624	40.27	1	4.06977	8
17	PG0616	thioredoxin, putative, Porphyromonas gingivalis	37.5624	169.045	9	18.6047	3
18	PG0616	thioredoxin, putative, Porphyromonas gingivalis	37.5624	75.99	3	12.2093	5
18	PG0623	triosephosphate isomerase, Porphyromonas gingivalis	26.8028	138.9	4	15.5378	2
17	PG0623	triosephosphate isomerase, Porphyromonas gingivalis	26.8028	70.18	1	5.9761	4
20	PG0654	hypothetical protein, Porphyromonas gingivalis	44.8377	89.82	2	6.92308	8
19	PG0654	hypothetical protein, Porphyromonas gingivalis	44.8377	45.02	3	10.7692	7
19	PG0669	heme-binding protein FetB, Porphyromonas gingivalis	32.6045	203.51	5	19.7952	2
18	PG0669	heme-binding protein FetB, Porphyromonas gingivalis	32.6045	702.295	17	44.0273	1
25	PG0687	succinate-semialdehyde dehydrogenase, Porphyromonas gingivalis	48.2906	62.2	1	2.43902	7
23	PG0687	succinate-semialdehyde dehydrogenase, Porphyromonas gingivalis	48.2906	422.377	21	46.1197	2
22	PG0687	succinate-semialdehyde dehydrogenase, Porphyromonas gingivalis	48.2906	161.09	5	13.7472	6
30	PG0687	succinate-semialdehyde dehydrogenase, Porphyromonas gingivalis	48.2906	89.01	2	4.65632	6
24	PG0687	succinate-semialdehyde dehydrogenase, Porphyromonas gingivalis	48.2906	224.76	9	19.2905	4
21	PG0689	NAD-dependent 4-hydroxybutyrate dehydrogenase, Porphyromonas gingivalis	42.0315	302.972	12	38.5445	3
25	PG0692	4-hydroxybutyryl-CoA dehydratase, Porphyromonas gingivalis	53.9996	263.578	10	22.0165	2
24	PG0692	4-hydroxybutyryl-CoA dehydratase, Porphyromonas gingivalis	53.9996	1209.74	52	50.6173	1
27	PG0724	prolyl oligopeptidase family protein, Porphyromonas gingivalis	73.6963	67.1	5	8.33333	6
28	PG0758	peptidyl-dipeptidase Dcp, Porphyromonas gingivalis	78.1071	544.049	18	29.7842	1
24	PG0802	alpha keto acid dehydrogenase complex, E3 component, lipoamide dehydrogenase, Porphyromonas gingivalis	47.7669	128.34	5	19.1537	8
22	PG0804	flavodoxin, Porphyromonas gingivalis	45.9599	65.22	1	4.47761	13
31	PG0826	transcriptional regulator, AraC family, Porphyromonas gingivalis	32.3448	31.7	1	2.83688	4
27	PG1004	prolyl oligopeptidase family protein, Porphyromonas gingivalis	85.9347	341.96	19	26.3505	2
24	PG1013	acetyl-CoA hydrolase/transferase family protein, Porphyromonas gingivalis	54.6409	129.78	6	15.8635	7
17	PG1030	hypothetical protein, Porphyromonas gingivalis	50.0875	64.8	3	9.19283	7
18	PG1055	thiol protease, Porphyromonas gingivalis	54.9556	89.45	3	5.40541	4
17	PG1055	thiol protease, Porphyromonas gingivalis	54.9556	40.14	1	3.3264	9
19	PG1055	thiol protease, Porphyromonas gingivalis	54.9556	74.55	1	3.3264	5
18	PG1068	conserved hypothetical protein, Porphyromonas gingivalis	30.1221	47.62	2	12.4542	10
19	PG1068	conserved hypothetical protein, Porphyromonas gingivalis	30.1221	140.687	5	23.4432	3
21	PG1076	acyl-CoA dehydrogenase, short-chain specific, Porphyromonas gingivalis	41.884	55.86	2	7.65172	7
22	PG1076	acyl-CoA dehydrogenase, short-chain specific, Porphyromonas gingivalis	41.884	118.84	5	15.8311	8
18	PG1080	3-hydroxyacyl-CoA dehydrogenase family protein, Porphyromonas gingivalis	30.3717	48.5	4	12.4555	9
32	PG1205	hypothetical protein, Porphyromonas gingivalis	20.3716	26.26	2	10.929	2
29	PG1205	hypothetical protein, Porphyromonas gingivalis	20.3716	26.4	2	10.929	7
27	PG1205	hypothetical protein, Porphyromonas gingivalis	20.3716	26.5	2	10.929	8
31	PG1205	hypothetical protein, Porphyromonas gingivalis	20.3716	27.58	2	10.929	6
27	PG1210	peptidase, M24 family protein, Porphyromonas gingivalis	66.5399	35.05	1	2.01681	7
26	PG1210	peptidase, M24 family protein, Porphyromonas gingivalis	66.5399	643.52	23	37.1429	1
29	PG1232	glutamate dehydrogenase, NAD-specific, Porphyromonas gingivalis	49.1672	32.12	3	8.76404	5
15	PG1232	glutamate dehydrogenase, NAD-specific, Porphyromonas gingivalis	49.1672	66.09	1	3.82022	4
25	PG1232	glutamate dehydrogenase, NAD-specific, Porphyromonas gingivalis	49.1672	43.42	4	12.5843	8
26	PG1232	glutamate dehydrogenase, NAD-specific, Porphyromonas gingivalis	49.1672	28.54	1	3.82022	11
31	PG1232	glutamate dehydrogenase, NAD-specific, Porphyromonas gingivalis	49.1672	140.387	8	21.3483	2
23	PG1232	glutamate dehydrogenase, NAD-specific, Porphyromonas gingivalis	49.1672	1014.73	45	65.3933	1
30	PG1232	glutamate dehydrogenase, NAD-specific, Porphyromonas gingivalis	49.1672	216.831	11	28.0899	1
22	PG1232	glutamate dehydrogenase, NAD-specific, Porphyromonas gingivalis	49.1672	588.653	28	48.3146	2
24	PG1232	glutamate dehydrogenase, NAD-specific, Porphyromonas gingivalis	49.1672	311.437	16	40.2247	2
25	PG1269	delta-1-pyrroline-5-carboxylate dehydrogenase, Porphyromonas gingivalis	59.9261	216.759	8	21.1786	4
20	PG1278	phosphoserine aminotransferase, Porphyromonas gingivalis	40.1486	65.54	3	11.9444	11
21	PG1278	phosphoserine aminotransferase, Porphyromonas gingivalis	40.1486	390.887	19	40.8333	1
20	PG1290	branched-chain amino acid aminotransferase, Porphyromonas gingivalis	37.797	105.46	4	17.9941	7
21	PG1290	branched-chain amino acid aminotransferase, Porphyromonas gingivalis	37.797	142.06	6	20.354	6
26	PG1305	glycine cleavage system P protein, Porphyromonas gingivalis	105.896	135.24	6	8.37696	5
20	PG1305	glycine cleavage system P protein, Porphyromonas gingivalis	105.896	135.861	9	13.1937	2
22	PG1327	aminotransferase, putative, Porphyromonas gingivalis	49.2587	39.76	2	5.50459	16
18	PG1371	phosphorylase family protein, Porphyromonas gingivalis	32.5568	35.91	2	8.21918	11
26	PG1424	peptidylarginine deiminase, Porphyromonas gingivalis	61.6905	65.0767	5	15.4676	8
24	PG1424	peptidylarginine deiminase, Porphyromonas gingivalis	61.6905	39.64	3	9.71223	13
22	PG1424	peptidylarginine deiminase, Porphyromonas gingivalis	61.6905	243.794	9	26.6187	3
25	PG1424	peptidylarginine deiminase, Porphyromonas gingivalis	61.6905	26	3	9.17266	10
23	PG1424	peptidylarginine deiminase, Porphyromonas gingivalis	61.6905	252.794	15	30.9353	4
24	PG1427	thiol protease/hemagglutinin PrtT precursor, putative, Porphyromonas gingivalis	93.0692	90.42	4	5.9312	10
22	PG1427	thiol protease/hemagglutinin PrtT precursor, putative, Porphyromonas gingivalis	93.0692	27.12	1	1.89798	17
15	PG1545	superoxide dismutase, Fe-Mn, Porphyromonas gingivalis	21.4879	107.127	4	22.5131	2
17	PG1545	superoxide dismutase, Fe-Mn, Porphyromonas gingivalis	21.4879	37.85	2	16.7539	10
16	PG1545	superoxide dismutase, Fe-Mn, Porphyromonas gingivalis	21.4879	54.29	1	7.32984	3
22	PG1676	phosphoenolpyruvate carboxykinase (ATP), Porphyromonas gingivalis	59.3552	723.669	18	39.0654	1
23	PG1676	phosphoenolpyruvate carboxykinase (ATP), Porphyromonas gingivalis	59.3552	100.34	4	13.6449	7
20	PG1755	fructose-bisphosphate aldolase, class I, Porphyromonas gingivalis	32.9659	55.7367	4	18.43	12
18	PG1764	3-oxoacyl-(acyl-carrier-protein) synthase II, Porphyromonas gingivalis	44.4914	25.93	1	5.26316	14
18	PG1810	2-oxoglutarate oxidoreductase, beta subunit, Porphyromonas gingivalis	24.8483	103.88	2	17.8261	3
17	PG1810	2-oxoglutarate oxidoreductase, beta subunit, Porphyromonas gingivalis	24.8483	303.68	9	35.2174	1
21	PG1812	2-oxoglutarate oxidoreductase, alpha subunit, Porphyromonas gingivalis	38.7147	388.74	13	31.1615	2
25	PG1835	hypothetical protein, Porphyromonas gingivalis	50.8919	253.273	9	25.0549	3
26	PG1837	hemagglutinin protein HagA, Porphyromonas gingivalis	233.243	34.74	2	1.47874	10
21	PG1844	lysine-specific cysteine proteinase, authentic frameshift, Porphyromonas gingivalis	187.7	54.3933	4	4.50607	8
24	PG1844	lysine-specific cysteine proteinase, authentic frameshift, Porphyromonas gingivalis	187.7	277.35	12	10.9763	3
25	PG1844	lysine-specific cysteine proteinase, authentic frameshift, Porphyromonas gingivalis	187.7	424.458	18	14.327	1
31	PG1844	lysine-specific cysteine proteinase, authentic frameshift, Porphyromonas gingivalis	187.7	80.72	6	5.77701	3
28	PG1844	lysine-specific cysteine proteinase, authentic frameshift, Porphyromonas gingivalis	187.7	33.92	2	1.84864	4
22	PG1844	lysine-specific cysteine proteinase, authentic frameshift, Porphyromonas gingivalis	187.7	91.31	3	2.77296	9
29	PG1844	lysine-specific cysteine proteinase, authentic frameshift, Porphyromonas gingivalis	187.7	130.9	5	5.25708	1
18	PG1844	lysine-specific cysteine proteinase, authentic frameshift, Porphyromonas gingivalis	187.7	71.5533	5	4.91046	7
30	PG1844	lysine-specific cysteine proteinase, authentic frameshift, Porphyromonas gingivalis	187.7	171.6	9	8.72328	2
23	PG1844	lysine-specific cysteine proteinase, authentic frameshift, Porphyromonas gingivalis	187.7	178.04	9	8.95436	6
26	PG1844	lysine-specific cysteine proteinase, authentic frameshift, Porphyromonas gingivalis	187.7	119.87	5	4.91046	6
27	PG1872	urocanate hydratase, Porphyromonas gingivalis	73.6777	480.113	16	28.2246	1
28	PG1872	urocanate hydratase, Porphyromonas gingivalis	73.6777	40.18	4	6.0698	3
17	PG1949	malate dehydrogenase, Porphyromonas gingivalis	36.1634	208.923	7	18.8623	2
20	PG1949	malate dehydrogenase, Porphyromonas gingivalis	36.1634	134.64	6	28.4431	3
19	PG1996	deoxyribose-phosphate aldolase, Porphyromonas gingivalis	31.535	75.24	4	21.4533	4
20	PG2024	arginine-specific protease ArgI polyprotein, Porphyromonas gingivalis	185.556	41.28	2	1.87573	13
28	PG2024	arginine-specific protease ArgI polyprotein, Porphyromonas gingivalis	185.556	72.02	4	3.04807	2
29	PG2024	arginine-specific protease ArgI polyprotein, Porphyromonas gingivalis	185.556	116.54	7	6.85815	2
22	PG2024	arginine-specific protease ArgI polyprotein, Porphyromonas gingivalis	185.556	185.63	6	3.81008	5
27	PG2024	arginine-specific protease ArgI polyprotein, Porphyromonas gingivalis	185.556	90.9467	5	4.16178	4
25	PG2024	arginine-specific protease ArgI polyprotein, Porphyromonas gingivalis	185.556	161.18	10	7.15123	5
21	PG2024	arginine-specific protease ArgI polyprotein, Porphyromonas gingivalis	185.556	41.28	2	1.0551	10
26	PG2024	arginine-specific protease ArgI polyprotein, Porphyromonas gingivalis	185.556	89.39	5	4.80657	7
23	PG2024	arginine-specific protease ArgI polyprotein, Porphyromonas gingivalis	185.556	230.403	12	8.4408	5
31	PG2024	arginine-specific protease ArgI polyprotein, Porphyromonas gingivalis	185.556	209.7	9	8.61665	1
24	PG2024	arginine-specific protease ArgI polyprotein, Porphyromonas gingivalis	185.556	136.81	15	10.2579	6
18	PG2024	arginine-specific protease ArgI polyprotein, Porphyromonas gingivalis	185.556	28.72	2	1.87573	13
30	PG2024	arginine-specific protease ArgI polyprotein, Porphyromonas gingivalis	185.556	157.22	7	6.91676	3
19	PG2052	dihydrodipicolinate synthase, Porphyromonas gingivalis	31.6705	65.85	1	5.53633	6
24	PG2102	immunoreactive 61 kDa antigen PG91, Porphyromonas gingivalis	61.0898	76.56	2	6.85185	12
27	PG2102	immunoreactive 61 kDa antigen PG91, Porphyromonas gingivalis	61.0898	73.81	3	12.037	5
23	PG2102	immunoreactive 61 kDa antigen PG91, Porphyromonas gingivalis	61.0898	389.997	16	48.5185	3
22	PG2102	immunoreactive 61 kDa antigen PG91, Porphyromonas gingivalis	61.0898	232.45	8	28.5185	4
26	PG2102	immunoreactive 61 kDa antigen PG91, Porphyromonas gingivalis	61.0898	161.843	7	25.9259	3
25	PG2102	immunoreactive 61 kDa antigen PG91, Porphyromonas gingivalis	61.0898	38.49	2	10.1852	9
20	PG2124	glyceraldehyde 3-phosphate dehydrogenase, Porphyromonas gingivalis	35.9924	435.39	17	55.3571	1
21	PG2124	glyceraldehyde 3-phosphate dehydrogenase, Porphyromonas gingivalis	35.9924	270.81	7	30.9524	4
17	PG2124	glyceraldehyde 3-phosphate dehydrogenase, Porphyromonas gingivalis	35.9924	69.61	2	6.25	5
20	PG2157	glutamine cyclotransferase-related protein, Porphyromonas gingivalis	36.3566	67.93	1	3.6036	9
19	PG2173	outer membrane lipoprotein Omp28, Porphyromonas gingivalis	32.3966	376.153	14	39.6552	1
20	PG2173	outer membrane lipoprotein Omp28, Porphyromonas gingivalis	32.3966	118.683	5	24.8276	4
22	PG2216	hypothetical protein, Porphyromonas gingivalis	61.3167	55.52	1	4.6875	14

## Sheet: No glycine
Gel band	Accession	Name	MW [kDa]	Mascot Score	Peptides	Sequence Coverage [%]	Rank
7	Kgp_A1	(from PG1844) A1 adhesin from Kgp + N-terminal extension	38.2001	26.78	1	6.62983	4
9	Kgp_cat	(from PG1844) Mature catalytic domain of Kgp	52.9929	331.013	9	30.2905	2
10	Kgp_cat	(from PG1844) Mature catalytic domain of Kgp	52.9929	184.103	7	27.3859	2
13	PG0026	hypothetical protein, Porphyromonas gingivalis	124.423	389.756	14	17.008	1
9	PG0196	peptidase, M16 family, Porphyromonas gingivalis	105.587	519.837	13	14.1339	1
11	PG0232	zinc carboxypeptidase, putative, Porphyromonas gingivalis	91.4608	35.37	3	4.3849	4
6	PG0236	hypothetical protein, Porphyromonas gingivalis	55.6355	98.01	2	6.52174	3
7	PG0236	hypothetical protein, Porphyromonas gingivalis	55.6355	85.24	2	6.52174	1
2	PG0324	histidine ammonia-lyase, Porphyromonas gingivalis	54.8183	35.27	1	1.81087	1
3	PG0324	histidine ammonia-lyase, Porphyromonas gingivalis	54.8183	25.97	1	1.81087	3
9	PG0324	histidine ammonia-lyase, Porphyromonas gingivalis	54.8183	27.42	1	1.81087	5
11	PG0324	histidine ammonia-lyase, Porphyromonas gingivalis	54.8183	28.77	1	1.81087	5
2	PG0394	DNA-directed RNA polymerase, beta subunit, Porphyromonas gingivalis	142.252	31.07	1	0.866824	2
3	PG0394	DNA-directed RNA polymerase, beta subunit, Porphyromonas gingivalis	142.252	33.42	1	0.866824	2
4	PG0394	DNA-directed RNA polymerase, beta subunit, Porphyromonas gingivalis	142.252	31.05	1	0.866824	3
5	PG0394	DNA-directed RNA polymerase, beta subunit, Porphyromonas gingivalis	142.252	38.72	1	0.866824	3
12	PG0394	DNA-directed RNA polymerase, beta subunit, Porphyromonas gingivalis	142.252	28.41	1	0.866824	3
14	PG0394	DNA-directed RNA polymerase, beta subunit, Porphyromonas gingivalis	142.252	26.34	3	1.81245	1
13	PG0410	hypothetical protein, Porphyromonas gingivalis	143.947	294.114	11	10.8192	2
3	PG0616	thioredoxin, putative, Porphyromonas gingivalis	37.5624	45.75	1	4.06977	1
4	PG0616	thioredoxin, putative, Porphyromonas gingivalis	37.5624	51.89	2	8.13953	2
4	PG0669	heme-binding protein FetB, Porphyromonas gingivalis	32.6045	102.27	2	10.5802	1
8	PG0687	succinate-semialdehyde dehydrogenase, Porphyromonas gingivalis	48.2906	104.52	5	15.7428	5
6	PG0689	NAD-dependent 4-hydroxybutyrate dehydrogenase, Porphyromonas gingivalis	42.0315	113.69	5	17.5202	2
9	PG0692	4-hydroxybutyryl-CoA dehydratase, Porphyromonas gingivalis	53.9996	109.37	5	17.6955	3
11	PG1004	prolyl oligopeptidase family protein, Porphyromonas gingivalis	85.9347	94.41	6	8.43215	1
12	PG1004	prolyl oligopeptidase family protein, Porphyromonas gingivalis	85.9347	34.43	1	0.922266	2
8	PG1232	glutamate dehydrogenase, NAD-specific, Porphyromonas gingivalis	49.1672	223.26	12	29.4382	2
6	PG1278	phosphoserine aminotransferase, Porphyromonas gingivalis	40.1486	150.133	3	11.9444	1
8	PG1424	peptidylarginine deiminase, Porphyromonas gingivalis	61.6905	114.49	7	16.9065	4
7	PG1676	phosphoenolpyruvate carboxykinase (ATP), Porphyromonas gingivalis	59.3552	46.19	1	2.61682	3
10	PG1835	hypothetical protein, Porphyromonas gingivalis	50.8919	390.507	12	27.4725	1
7	PG2024	arginine-specific protease ArgI polyprotein, Porphyromonas gingivalis	185.556	53.75	2	1.87573	2
8	PG2024	arginine-specific protease ArgI polyprotein, Porphyromonas gingivalis	185.556	118.08	9	7.50293	3
9	PG2024	arginine-specific protease ArgI polyprotein, Porphyromonas gingivalis	185.556	59.98	3	2.8136	4
10	PG2024	arginine-specific protease ArgI polyprotein, Porphyromonas gingivalis	185.556	35.82	4	4.16178	3
11	PG2024	arginine-specific protease ArgI polyprotein, Porphyromonas gingivalis	185.556	58.55	4	3.22392	3
12	PG2024	arginine-specific protease ArgI polyprotein, Porphyromonas gingivalis	185.556	78.7967	4	3.57562	1
13	PG2024	arginine-specific protease ArgI polyprotein, Porphyromonas gingivalis	185.556	62.21	4	3.8687	3
8	PG2102	immunoreactive 61 kDa antigen PG91, Porphyromonas gingivalis	61.0898	236.52	6	20.9259	1
11	PG2102	immunoreactive 61 kDa antigen PG91, Porphyromonas gingivalis	61.0898	86.93	3	11.2963	2
5	PG2155	hypothetical protein, Porphyromonas gingivalis	33.4432	41.12	2	9.12162	2
5	PG2173	outer membrane lipoprotein Omp28, Porphyromonas gingivalis	32.3966	158.18	4	17.2414	1
